# Supplementary material for: Circ-140/chi-miR-8516/STC1-MMP1 Regulates αs1-/β-Casein Secretion and Lipid Formation in Goat Mammary Epithelial Cells
Source: Genes (Basel). 2021 Apr 29;12(5):671. doi: 10.3390/genes12050671 (PMC8146108; doi:10.3390/genes12050671)
Supplement: Supplementary file 1 [file genes-12-00671-s001.zip › Supplementary Table 1.xlsx]

## Sheet: Sheet1
ID	NC	85mic	foldchange	pvalue	Chrosome	Stard Site	End Site	Strand	Length	EntrezGene ID	Gene Name	GO	KEGG	Description
gene52	0.941502	12.3957	13.1659	0.00466099	NC_030808.1	4114962	4117074	+	2112	102182828	CLDN8	-	K06087	Dbxref=GeneID:102182828;Name=CLDN8;gbkey=Gene;gene=CLDN8;gene_biotype=protein_coding
gene506	83.538	201.838	2.41613	2.04554e-10	NC_030808.1	82484974	82495089	-	10115	102181631	CHRD	-	K04657	Dbxref=GeneID:102181631;Name=CHRD;gbkey=Gene;gene=CHRD;gene_biotype=protein_coding
gene589	0.850603	13.2718	15.6029	0.0404183	NC_030808.1	94545760	94564501	+	18741	102173335	TNFSF10	-	K04721	Dbxref=GeneID:102173335;Name=TNFSF10;gbkey=Gene;gene=TNFSF10;gene_biotype=protein_coding
gene1162	1.85155	7.37276	3.98195	0.0498941	NC_030809.1	5111044	5111871	-	827	102188368	LOC102188368	-	-	Dbxref=GeneID:102188368;Name=LOC102188368;gbkey=Gene;gene=LOC102188368;gene_biotype=protein_coding
gene1466	12.6912	25.5273	2.01142	0.0312418	NC_030809.1	23997752	24003458	+	5706	102186255	SCG2	-	-	Dbxref=GeneID:102186255;Name=SCG2;gbkey=Gene;gene=SCG2;gene_biotype=protein_coding
gene1476	199.225	443.564	2.22644	6.63521e-10	NC_030809.1	26138037	26299526	+	161489	102183467	EPHA4	-	K05105	Dbxref=GeneID:102183467;Name=EPHA4;gbkey=Gene;gene=EPHA4;gene_biotype=protein_coding
gene1839	4.39599	20.934	4.76207	0.000178492	NC_030809.1	89514618	89650434	+	135816	102186809	LYPD6	-	-	Dbxref=GeneID:102186809;Name=LYPD6;gbkey=Gene;gene=LYPD6;gene_biotype=protein_coding
gene2200	0.629986	6.69427	10.6261	0.00872466	NC_030810.1	934747	939433	+	4686	102187452	LOC102187452	-	-	Dbxref=GeneID:102187452;Name=LOC102187452;gbkey=Gene;gene=LOC102187452;gene_biotype=protein_coding
gene2544	3.39158	27.2952	8.04793	2.7295e-07	NC_030810.1	21416336	21436716	+	20380	102172960	LOC102172960	GO:0004497; GO:0016705; GO:0020037; GO:0046872; GO:0005506; GO:0016491; GO:0055114; GO:0016020; GO:0016021	K07426	Dbxref=GeneID:102172960;Name=LOC102172960;description=cytochrome
gene2798	9.24018	33.2393	3.59726	5.34569e-05	NC_030810.1	54556155	54655737	+	99582	102175081	GIPC2	-	K20056	Dbxref=GeneID:102175081;Name=GIPC2;gbkey=Gene;gene=GIPC2;gene_biotype=protein_coding
gene2869	3.48943	12.0595	3.45602	0.0312454	NC_030810.1	66332613	66361100	-	28487	102181554	LOC102181554	-	K20899	Dbxref=GeneID:102181554;Name=LOC102181554;gbkey=Gene;gene=LOC102181554;gene_biotype=protein_coding
gene2871	64.6669	137.066	2.11957	0.0178275	NC_030810.1	66428433	66444806	-	16373	102174264	LOC102174264	-	K20908	Dbxref=GeneID:102174264;Name=LOC102174264;gbkey=Gene;gene=LOC102174264;gene_biotype=protein_coding
gene2924	15.6237	31.4179	2.01091	0.0126885	NC_030810.1	71012897	71151344	-	138447	102185888	ABCA4	-	K05644	Dbxref=GeneID:102185888;Name=ABCA4;gbkey=Gene;gene=ABCA4;gene_biotype=protein_coding
gene3078	2.73708	9.10884	3.32794	0.0483846	NC_030810.1	89068172	89293461	-	225289	102175822	KCND3	-	K04893	Dbxref=GeneID:102175822;Name=KCND3;gbkey=Gene;gene=KCND3;gene_biotype=protein_coding
gene3190	61.8897	129.399	2.0908	3.48801e-06	NC_030810.1	98851355	98903444	-	52089	102187363	PDZK1	-	-	Dbxref=GeneID:102187363;Name=PDZK1;gbkey=Gene;gene=PDZK1;gene_biotype=protein_coding
gene3407	102.201	220.873	2.16116	9.97755e-05	NC_030810.1	103100802	103105601	-	4799	102168404	LOC102168404	-	-	Dbxref=GeneID:102168404;Name=LOC102168404;gbkey=Gene;gene=LOC102168404;gene_biotype=protein_coding
gene4509	9.69856	25.5235	2.63168	0.00405402	NC_030811.1	71541010	71598634	-	57624	102174623	SLC26A4	-	K14702	Dbxref=GeneID:102174623;Name=SLC26A4;gbkey=Gene;gene=SLC26A4;gene_biotype=protein_coding
gene4575	0	3.19034	Inf	0.0400005	NC_030811.1	83107249	83382681	-	275432	102182471	SEMA3E	-	K06840	Dbxref=GeneID:102182471;Name=SEMA3E;gbkey=Gene;gene=SEMA3E;gene_biotype=protein_coding
gene4752	0.283534	4.98156	17.5695	0.0191411	NC_030811.1	112962167	113351640	+	389473	102182661	ABCA13	-	K05647	Dbxref=GeneID:102182661;Name=ABCA13;gbkey=Gene;gene=ABCA13;gene_biotype=protein_coding
gene4961	64.4141	221.496	3.43862	4.19042e-10	NC_030812.1	26813506	26821565	+	8059	108633291	KRT78	-	K07605	Dbxref=GeneID:108633291;Name=KRT78;gbkey=Gene;gene=KRT78;gene_biotype=protein_coding
gene4980	130.137	266.869	2.05069	0.00880151	NC_030812.1	27151108	27156368	+	5260	108633262	LOC108633262	-	K07605	Dbxref=GeneID:108633262;Name=LOC108633262;gbkey=Gene;gene=LOC108633262;gene_biotype=protein_coding
gene5288	0.283534	4.61818	16.2879	0.0272668	NC_030812.1	55198434	55205650	-	7216	102173718	ARHGEF25	-	K20690	Dbxref=GeneID:102173718;Name=ARHGEF25;gbkey=Gene;gene=ARHGEF25;gene_biotype=protein_coding
gene6124	28.5883	61.0328	2.13489	0.00251071	NC_030812.1	109804458	109835206	+	30748	102185445	MGAT3	-	K00737	Dbxref=GeneID:102185445;Name=MGAT3;gbkey=Gene;gene=MGAT3;gene_biotype=protein_coding
gene6266	2.98568	10.1741	3.40762	0.0356415	NC_030812.1	118739536	118742312	+	2776	102188934	MIOX	-	K00469	Dbxref=GeneID:102188934;Name=MIOX;gbkey=Gene;gene=MIOX;gene_biotype=protein_coding
gene6743	13.0758	32.8714	2.51391	0.00141677	NC_030813.1	84458894	84563377	-	104483	102185449	LOC102185449	-	K09752	Dbxref=GeneID:102185449;Name=LOC102185449;gbkey=Gene;gene=LOC102185449;gene_biotype=protein_coding
gene6848	2.16654	8.22017	3.79415	0.0453334	NC_030813.1	91417853	91419925	-	2072	102187309	CXCL11	-	K12672	Dbxref=GeneID:102187309;Name=CXCL11;gbkey=Gene;gene=CXCL11;gene_biotype=protein_coding
gene6887	3.1395	10.3212	3.28751	0.0347403	NC_030813.1	96343303	96453887	-	110584	102172135	PRKG2	-	K19477	Dbxref=GeneID:102172135;Name=PRKG2;gbkey=Gene;gene=PRKG2;gene_biotype=protein_coding
gene6902	2.38716	22.9198	9.60131	0.00796458	NC_030813.1	98339603	98373345	-	33742	102178994	PLAC8	-	-	Dbxref=GeneID:102178994;Name=PLAC8;gbkey=Gene;gene=PLAC8;gene_biotype=protein_coding
gene6903	32.1408	130.399	4.05713	0.018031	NC_030813.1	98403408	98437045	-	33637	102179277	LOC102179277	-	-	Dbxref=GeneID:102179277;Name=LOC102179277;gbkey=Gene;gene=LOC102179277;gene_biotype=protein_coding
gene7229	38.6398	80.7231	2.08912	9.57598e-05	NC_030814.1	38054039	38386374	+	332335	102184055	ATP10B	-	K01530	Dbxref=GeneID:102184055;Name=ATP10B;gbkey=Gene;gene=ATP10B;gene_biotype=protein_coding
gene7823	8.36483	32.2427	3.85455	2.20293e-05	NC_030814.1	73164015	73295384	-	131369	102179661	SEMA6A	-	K06842	Dbxref=GeneID:102179661;Name=SEMA6A;gbkey=Gene;gene=SEMA6A;gene_biotype=protein_coding
gene8177	9.10698	21.4544	2.35582	0.0206075	NC_030814.1	95746922	95754869	+	7947	102190599	CNN1	-	-	Dbxref=GeneID:102190599;Name=CNN1;gbkey=Gene;gene=CNN1;gene_biotype=protein_coding
gene8476	142.992	289.732	2.02621	0.0457522	NC_030814.1	103033158	103036053	-	2895	102173377	BST2	-	K06731	Dbxref=GeneID:102173377;Name=BST2;gbkey=Gene;gene=BST2;gene_biotype=protein_coding
gene8480	2.16654	8.56093	3.95143	0.035829	NC_030814.1	103107936	103115246	-	7310	102174290	TMEM221	-	-	Dbxref=GeneID:102174290;Name=TMEM221;gbkey=Gene;gene=TMEM221;gene_biotype=protein_coding
gene8674	0	4.5435	Inf	0.00813054	NC_030815.1	7987195	8013563	-	26368	102175401	LOC102175401	-	-	Dbxref=GeneID:102175401;Name=LOC102175401;gbkey=Gene;gene=LOC102175401;gene_biotype=protein_coding
gene9284	24.0417	52.6372	2.18941	0.000763527	NC_030815.1	80853264	80884498	-	31234	102186015	FBP1	-	K03841	Dbxref=GeneID:102186015;Name=FBP1;gbkey=Gene;gene=FBP1;gene_biotype=protein_coding
gene9469	152.593	307.251	2.01353	4.42431e-09	NC_030815.1	102309963	102337703	+	27740	102176883	BSPRY	-	-	Dbxref=GeneID:102176883;Name=BSPRY;gbkey=Gene;gene=BSPRY;gene_biotype=protein_coding
gene9697	17.0167	37.7596	2.21898	0.0408886	NC_030816.1	26490491	26607967	-	117476	102181685	SLC16A10	-	K08187	Dbxref=GeneID:102181685;Name=SLC16A10;gbkey=Gene;gene=SLC16A10;gene_biotype=protein_coding
gene9825	1.2565	6.28264	5.00013	0.0436332	NC_030816.1	49829537	49846763	-	17226	102180043	C9H6orf163	-	-	Dbxref=GeneID:102180043;Name=C9H6orf163;gbkey=Gene;gene=C9H6orf163;gene_biotype=protein_coding
gene9862	7.21702	21.0585	2.91789	0.00483018	NC_030816.1	56487185	56612712	+	125527	102191704	AKAP7	-	K16524	Dbxref=GeneID:102191704;Name=AKAP7;gbkey=Gene;gene=AKAP7;gene_biotype=protein_coding
gene9898	1.65543	13.6493	8.24514	0.000465027	NC_030816.1	58526657	58849760	+	323103	102174741	EYA4	-	K17622	Dbxref=GeneID:102174741;Name=EYA4;gbkey=Gene;gene=EYA4;gene_biotype=protein_coding
gene10608	4.42745	20.6771	4.6702	0.000223335	NC_030817.1	52492165	52496240	+	4075	102178175	GCNT3	-	K09662	Dbxref=GeneID:102178175;Name=GCNT3;gbkey=Gene;gene=GCNT3;gene_biotype=protein_coding
gene10953	0	4.30384	Inf	0.0116468	NC_030817.1	76760578	76761239	+	661	102173194	RNASE2	-	K01168	Dbxref=GeneID:102173194;Name=RNASE2;gbkey=Gene;gene=RNASE2;gene_biotype=protein_coding
gene11105	2.07564	9.85972	4.75021	0.0138181	NC_030817.1	80374515	80388480	-	13965	102180229	NRL	-	K09038	Dbxref=GeneID:102180229;Name=NRL;gbkey=Gene;gene=NRL;gene_biotype=protein_coding
gene11354	202.203	529.358	2.61796	7.08088e-16	NC_030818.1	1700943	1733918	+	32975	102173012	MALL	-	-	Dbxref=GeneID:102173012;Name=MALL;gbkey=Gene;gene=MALL;gene_biotype=protein_coding
gene11517	244.175	524.129	2.14653	2.6978e-05	NC_030818.1	13329552	13357321	-	27769	102185090	ATP6V1B1	-	K02147	Dbxref=GeneID:102185090;Name=ATP6V1B1;gbkey=Gene;gene=ATP6V1B1;gene_biotype=protein_coding
gene11518	2.39063	9.18429	3.84178	0.0337361	NC_030818.1	13359186	13385874	-	26688	102188324	VAX2	-	K09318	Dbxref=GeneID:102188324;Name=VAX2;gbkey=Gene;gene=VAX2;gene_biotype=protein_coding
gene11565	377.775	886.069	2.3455	5.83119e-18	NC_030818.1	20325314	20334522	-	9208	102184252	LOC102184252	-	K07410	Dbxref=GeneID:102184252;Name=LOC102184252;gbkey=Gene;gene=LOC102184252;gene_biotype=protein_coding
gene12104	32.5219	71.4682	2.19754	0.000208606	NC_030818.1	86482675	86543318	-	60643	102182700	ATP6V1C2	-	K02148	Dbxref=GeneID:102182700;Name=ATP6V1C2;gbkey=Gene;gene=ATP6V1C2;gene_biotype=protein_coding
gene12630	341.716	838.793	2.45465	2.37107e-05	NC_030819.1	33247740	33372142	-	124402	102184635	SCEL	-	-	Dbxref=GeneID:102184635;Name=SCEL;gbkey=Gene;gene=SCEL;gene_biotype=protein_coding
gene12636	11.2421	23.2139	2.06491	0.0338912	NC_030819.1	34023639	34029762	+	6123	102190143	KCTD12	-	-	Dbxref=GeneID:102190143;Name=KCTD12;gbkey=Gene;gene=KCTD12;gene_biotype=protein_coding
gene12792	0.629986	5.26643	8.35961	0.0317385	NC_030819.1	61577282	61587501	+	10219	102176051	CCNA1	-	K06627	Dbxref=GeneID:102176051;Name=CCNA1;gbkey=Gene;gene=CCNA1;gene_biotype=protein_coding
gene13432	8.477	20.5216	2.42086	0.0160782	NC_030820.1	54154920	54169903	+	14983	102184822	RBBP8NL	-	-	Dbxref=GeneID:102184822;Name=RBBP8NL;gbkey=Gene;gene=RBBP8NL;gene_biotype=protein_coding
gene13727	1.25302	8.43341	6.73047	0.00802925	NC_030820.1	72651211	72666018	+	14807	102184354	WISP2	-	-	Dbxref=GeneID:102184354;Name=WISP2;gbkey=Gene;gene=WISP2;gene_biotype=protein_coding
gene13738	38.2657	84.8684	2.21787	0.00240575	NC_030820.1	73092478	73094817	-	2339	102174044	LOC102174044	-	-	Dbxref=GeneID:102174044;Name=LOC102174044;gbkey=Gene;gene=LOC102174044;gene_biotype=protein_coding
gene13985	0.283534	4.64079	16.3676	0.0301699	NC_030821.1	17052050	17053133	+	1083	108637516	LOC108637516	-	K07936	Dbxref=GeneID:108637516;Name=LOC108637516;gbkey=Gene;gene=LOC108637516;gene_biotype=protein_coding
gene14022	6.93349	30.1168	4.34367	1.60609e-05	NC_030821.1	21035020	21051029	+	16009	102188151	CTHRC1	-	-	Dbxref=GeneID:102188151;Name=CTHRC1;gbkey=Gene;gene=CTHRC1;gene_biotype=protein_coding
gene14989	3.44754	10.3257	2.9951	0.0479805	NC_030822.1	29883028	29898406	-	15378	102182710	PLEKHB1	-	-	Dbxref=GeneID:102182710;Name=PLEKHB1;gbkey=Gene;gene=PLEKHB1;gene_biotype=protein_coding
gene15417	21.6402	60.4265	2.79232	4.38844e-06	NC_030822.1	44825635	44830653	+	5018	102188608	LOC102188608	-	K12332	Dbxref=GeneID:102188608;Name=LOC102188608;gbkey=Gene;gene=LOC102188608;gene_biotype=protein_coding
gene16052	16.5726	49.2401	2.97117	1.5797e-05	NC_030823.1	40311522	40312961	+	1439	108637755	NPPB	GO:0005179; GO:0050880; GO:0005576	K12335	Dbxref=GeneID:108637755;Name=NPPB;gbkey=Gene;gene=NPPB;gene_biotype=protein_coding
gene16492	2.2225	8.38286	3.77181	0.036311	NC_030823.1	78111207	78164108	-	52901	102176151	CACNA1S	-	K04857	Dbxref=GeneID:102176151;Name=CACNA1S;gbkey=Gene;gene=CACNA1S;gene_biotype=protein_coding;partial=true;start_range=.,78111207
gene17552	2.60041	11.0283	4.241	0.00991775	NC_030825.1	36267802	36271543	-	3741	102182997	TPPP3	-	-	Dbxref=GeneID:102182997;Name=TPPP3;gbkey=Gene;gene=TPPP3;gene_biotype=protein_coding
gene17931	165.331	348.72	2.10923	2.19221e-10	NC_030825.1	51307384	51321228	+	13844	102190811	LOC102190811	-	K07420	Dbxref=GeneID:102190811;Name=LOC102190811;gbkey=Gene;gene=LOC102190811;gene_biotype=protein_coding
gene18113	0.657968	5.05548	7.68347	0.0486146	NC_030825.1	54817440	54827322	-	9882	106503148	DACT3	-	-	Dbxref=GeneID:106503148;Name=DACT3;gbkey=Gene;gene=DACT3;gene_biotype=protein_coding
gene18277	32.9523	119.262	3.61922	1.00903e-08	NC_030825.1	58043079	58051669	-	8590	102178298	KLK6	-	K08667	Dbxref=GeneID:102178298;Name=KLK6;gbkey=Gene;gene=KLK6;gene_biotype=protein_coding
gene18278	69.2541	166.997	2.41136	0.0004187	NC_030825.1	58058183	58063422	-	5239	102178562	KLK7	-	K08668	Dbxref=GeneID:102178562;Name=KLK7;gbkey=Gene;gene=KLK7;gene_biotype=protein_coding
gene18281	2414.97	5248.45	2.1733	3.7698e-19	NC_030825.1	58086033	58091972	-	5939	102168758	KLK10	-	K09619	Dbxref=GeneID:102168758;Name=KLK10;gbkey=Gene;gene=KLK10;gene_biotype=protein_coding
gene18284	59.3002	143.891	2.42648	1.13925e-08	NC_030825.1	58099253	58107207	-	7954	102179696	KLK12	-	K09621	Dbxref=GeneID:102179696;Name=KLK12;gbkey=Gene;gene=KLK12;gene_biotype=protein_coding
gene18285	86.9929	227.864	2.61934	1.32987e-12	NC_030825.1	58112445	58122096	-	9651	102180530	KLK13	-	K09463	Dbxref=GeneID:102180530;Name=KLK13;gbkey=Gene;gene=KLK13;gene_biotype=protein_coding
gene19454	13.4611	34.398	2.55537	0.0012009	NC_030826.1	38139466	38145257	+	5791	102171275	PRR15L	-	-	Dbxref=GeneID:102171275;Name=PRR15L;gbkey=Gene;gene=PRR15L;gene_biotype=protein_coding
gene19718	1.22504	7.44439	6.07687	0.0188168	NC_030826.1	43701327	43713639	-	12312	102187078	SLC4A1	-	K06573	Dbxref=GeneID:102187078;Name=SLC4A1;gbkey=Gene;gene=SLC4A1;gene_biotype=protein_coding
gene20148	7.30097	54.0663	7.40536	0.00353126	NC_030827.1	2778080	2804309	+	26229	102186243	GABRP	-	K05189	Dbxref=GeneID:102186243;Name=GABRP;gbkey=Gene;gene=GABRP;gene_biotype=protein_coding
gene20878	117.135	298.608	2.54927	5.26538e-14	NC_030828.1	33395927	33401946	+	6019	102170823	LOC102170823	-	K07408	Dbxref=GeneID:102170823;Name=LOC102170823;gbkey=Gene;gene=LOC102170823;gene_biotype=protein_coding
gene21231	1.54003	8.16961	5.30484	0.018649	NC_030828.1	67070532	67101192	+	30660	108638483	LOC108638483	-	-	Dbxref=GeneID:108638483;Name=LOC108638483;gbkey=Gene;gene=LOC108638483;gene_biotype=protein_coding
gene21322	1.22851	10.7132	8.72049	0.00130595	NC_030829.1	2704097	2853095	+	148998	102168495	ZCWPW2	-	-	Dbxref=GeneID:102168495;Name=ZCWPW2;gbkey=Gene;gene=ZCWPW2;gene_biotype=protein_coding
gene22554	19.1524	55.9087	2.91915	7.67191e-06	NC_030830.1	22366038	22368137	-	2099	102180547	LOC102180547	-	K06846	Dbxref=GeneID:102180547;Name=LOC102180547;gbkey=Gene;gene=LOC102180547;gene_biotype=protein_coding
gene22556	152.566	348.193	2.28224	3.5607e-11	NC_030830.1	22372303	22374986	-	2683	102179717	LY6G6C	-	K06846	Dbxref=GeneID:102179717;Name=LY6G6C;gbkey=Gene;gene=LY6G6C;gene_biotype=protein_coding
gene22619	3.48943	10.5857	3.03365	0.0391893	NC_030830.1	24021330	24036383	+	15053	102174170	LOC102174170	GO:0016740; GO:0004364; GO:0008152	K00799	Dbxref=GeneID:102174170;Name=LOC102174170;description=glutathione
gene22621	15.3721	64.2093	4.17701	5.37691e-06	NC_030830.1	24067265	24081070	+	13805	102173702	LOC102173702	-	K00799	Dbxref=GeneID:102173702;Name=LOC102173702;gbkey=Gene;gene=LOC102173702;gene_biotype=protein_coding
gene22625	8.02945	42.9267	5.34616	0.00513253	NC_030830.1	24278782	24324458	-	45676	102172217	EFHC1	-	-	Dbxref=GeneID:102172217;Name=EFHC1;gbkey=Gene;gene=EFHC1;gene_biotype=protein_coding
gene22918	8.06415	18.6105	2.30781	0.0323404	NC_030830.1	44384926	44639375	-	254449	102182838	COL21A1	-	K16629	Dbxref=GeneID:102182838;Name=COL21A1;gbkey=Gene;gene=COL21A1;gene_biotype=protein_coding
gene23218	12.0052	25.5515	2.12836	0.0221034	NC_030831.1	47891562	48275910	-	384348	102182929	ZBTB7C	GO:0003676; GO:0046872	K10494	Dbxref=GeneID:102182929;Name=ZBTB7C;gbkey=Gene;gene=ZBTB7C;gene_biotype=protein_coding
gene23457	8.12707	19.9534	2.45518	0.0176856	NC_030832.1	2073026	2078126	+	5100	102174794	PRSS22	-	K09626	Dbxref=GeneID:102174794;Name=PRSS22;gbkey=Gene;gene=PRSS22;gene_biotype=protein_coding
gene24332	0.342975	8.76884	25.567	0.000414083	NC_030833.1	9524085	9586938	-	62853	102169730	LOC102169730	-	K13912	Dbxref=GeneID:102169730;Name=LOC102169730;gbkey=Gene;gene=LOC102169730;gene_biotype=protein_coding
gene24623	71.0625	211.462	2.97571	3.76793e-14	NC_030833.1	38809732	38819375	+	9643	102171398	ANKRD1	-	K21433	Dbxref=GeneID:102171398;Name=ANKRD1;gbkey=Gene;gene=ANKRD1;gene_biotype=protein_coding
gene24854	27.2018	86.8821	3.19398	4.61778e-09	NC_030834.1	20878643	20881783	-	3140	102173066	CLDN23	-	K06087	Dbxref=GeneID:102173066;Name=CLDN23;gbkey=Gene;gene=CLDN23;gene_biotype=protein_coding
gene25928	9.12801	19.5349	2.14011	0.0390114	NC_030836.1	43393266	43407966	-	14700	102168515	RASGRP2	-	K12361	Dbxref=GeneID:102168515;Name=RASGRP2;gbkey=Gene;gene=RASGRP2;gene_biotype=protein_coding
gene26089	96.098	558.364	5.81036	0.0107247	NC_030836.1	46082772	46084661	-	1889	106501751	LOC106501751	-	-	Dbxref=GeneID:106501751;Name=LOC106501751;gbkey=Gene;gene=LOC106501751;gene_biotype=protein_coding
gene26154	274.992	591.996	2.15277	0.000104915	NC_030836.1	49712993	49714147	+	1154	108634199	PHLDA2	-	-	Dbxref=GeneID:108634199;Name=PHLDA2;gbkey=Gene;gene=PHLDA2;gene_biotype=protein_coding
gene26635	0.969484	6.66938	6.8793	0.0182988	NW_017189516.1	47865203	47936822	-	71619	102183309	PHEX	-	K08636	Dbxref=GeneID:102183309;Name=PHEX;gbkey=Gene;gene=PHEX;gene_biotype=protein_coding
gene26848	37.485	110.112	2.93749	2.06222e-07	NW_017189517.1	10330275	10338073	-	7798	102176949	VGLL1	-	-	Dbxref=GeneID:102176949;Name=VGLL1;gbkey=Gene;gene=VGLL1;gene_biotype=protein_coding
gene28313	25.6904	79.0113	3.07551	0.00536773	NW_017202952.1	13886	18744	-	4858	108635080	LOC108635080	-	K19720	Dbxref=GeneID:108635080;Name=LOC108635080;end_range=18744,.;gbkey=Gene;gene=LOC108635080;gene_biotype=protein_coding;partial=true
