# Supplementary material for: Circ-140/chi-miR-8516/STC1-MMP1 Regulates αs1-/β-Casein Secretion and Lipid Formation in Goat Mammary Epithelial Cells
Source: Genes (Basel). 2021 Apr 29;12(5):671. doi: 10.3390/genes12050671 (PMC8146108; doi:10.3390/genes12050671)
Supplement: Supplementary file 1 [file genes-12-00671-s001.zip › Supplementary Table 2.xlsx]

## Sheet: Sheet1
ID	NC	85mic	foldchange	pvalue	Chrosome	Stard Site	End Site	Strand	Length	EntrezGene ID	Gene Name	GO	KEGG	Description
gene17333	3.30415	0	0	0.0398865	NC_030825.1	15451405	15529169	-	77764	102191072	CBFA2T3	-	-	Dbxref=GeneID:102191072;Name=CBFA2T3;gbkey=Gene;gene=CBFA2T3;gene_biotype=protein_coding
gene19954	3.479	0	0	0.0368508	NC_030826.1	53167738	53169144	-	1406	106503281	LOC106503281	-	K02866	Dbxref=GeneID:106503281;Name=LOC106503281;gbkey=Gene;gene=LOC106503281;gene_biotype=protein_coding
gene2123	5.59652	0.363374	0.0649285	0.0139289	NC_030809.1	131560547	131637694	+	77147	102178491	MYO7B	-	K10359	Dbxref=GeneID:102178491;Name=MYO7B;gbkey=Gene;gene=MYO7B;gene_biotype=protein_coding
gene14973	5.62103	0.700328	0.124591	0.033041	NC_030822.1	29217733	29229953	+	12220	102186504	KCNE3	-	K04897	Dbxref=GeneID:102186504;Name=KCNE3;gbkey=Gene;gene=KCNE3;gene_biotype=protein_coding
gene22787	7.33591	1.06446	0.145103	0.0178395	NC_030830.1	35928125	36241097	-	312972	102185229	DNAH8	-	K10408	Dbxref=GeneID:102185229;Name=DNAH8;gbkey=Gene;gene=DNAH8;gene_biotype=protein_coding
gene27216	12.0259	1.76479	0.14675	0.00178365	NW_017189530.1	455739	460369	-	4630	108634508	LOC108634508	-	K06236	Dbxref=GeneID:108634508;Name=LOC108634508;gbkey=Gene;gene=LOC108634508;gene_biotype=protein_coding
gene15566	11.4134	2.72739	0.238963	0.0147317	NC_030822.1	58445419	58494550	-	49131	102178641	TTC12	-	-	Dbxref=GeneID:102178641;Name=TTC12;gbkey=Gene;gene=TTC12;gene_biotype=protein_coding
gene25213	8.30887	2.10175	0.252952	0.0453591	NC_030835.1	20464037	20530645	-	66608	102187297	STOX1	-	-	Dbxref=GeneID:102187297;Name=STOX1;gbkey=Gene;gene=STOX1;gene_biotype=protein_coding
gene5008	14.7347	4.98156	0.338083	0.0215041	NC_030812.1	27987131	28068345	-	81214	102186932	SLC4A8	-	K13859	Dbxref=GeneID:102186932;Name=SLC4A8;gbkey=Gene;gene=SLC4A8;gene_biotype=protein_coding
gene14338	14.0106	4.9559	0.353725	0.0266189	NC_030821.1	73395345	73423003	-	27658	102183980	TMEM71	-	-	Dbxref=GeneID:102183980;Name=TMEM71;gbkey=Gene;gene=TMEM71;gene_biotype=protein_coding
gene2776	14.7525	5.62905	0.381565	0.034625	NC_030810.1	51335971	51552199	-	216228	106501957	SLC44A5	-	K15377	Dbxref=GeneID:106501957;Name=SLC44A5;gbkey=Gene;gene=SLC44A5;gene_biotype=protein_coding
gene26987	13.3142	5.24307	0.393794	0.049542	NW_017189517.1	26912829	26914419	+	1590	108634472	KLHL13	-	K10447	Dbxref=GeneID:108634472;Name=KLHL13;gbkey=Gene;gene=KLHL13;gene_biotype=protein_coding;partial=true;start_range=.,26912829
gene14147	16.2856	6.6709	0.40962	0.0366971	NC_030821.1	45768357	46228322	-	459965	102179495	KCNB2	-	K04886	Dbxref=GeneID:102179495;Name=KCNB2;gbkey=Gene;gene=KCNB2;gene_biotype=protein_coding
gene18194	14.5603	6.01884	0.413374	0.0459709	NC_030825.1	56589043	56590580	-	1537	102180531	LHB	GO:0005179; GO:0005576	K08521	Dbxref=GeneID:102180531;Name=LHB;gbkey=Gene;gene=LHB;gene_biotype=protein_coding
gene6129	32.007	13.3916	0.418396	0.0207226	NC_030812.1	109909871	110037059	+	127188	102185724	CACNA1I	-	K04856	Dbxref=GeneID:102185724;Name=CACNA1I;gbkey=Gene;gene=CACNA1I;gene_biotype=protein_coding
gene19186	32.6198	13.8787	0.425468	0.00428135	NC_030826.1	27102360	27109030	+	6670	102191649	ATP1B2	-	K01540	Dbxref=GeneID:102191649;Name=ATP1B2;gbkey=Gene;gene=ATP1B2;gene_biotype=protein_coding
gene11426	170.51	74.2551	0.435487	1.68927e-08	NC_030818.1	6611732	6648492	+	36760	102186601	IL1R2	-	K04387	Dbxref=GeneID:102186601;Name=IL1R2;gbkey=Gene;gene=IL1R2;gene_biotype=protein_coding
gene810	18.5678	8.22321	0.442876	0.0319534	NC_030808.1	127352012	127441764	-	89752	102188901	SPSB4	-	K10343	Dbxref=GeneID:102188901;Name=SPSB4;gbkey=Gene;gene=SPSB4;gene_biotype=protein_coding
gene7968	57.7955	25.9481	0.448965	0.000382929	NC_030814.1	90358237	90366369	-	8132	102173735	MATK	-	K08888	Dbxref=GeneID:102173735;Name=MATK;gbkey=Gene;gene=MATK;gene_biotype=protein_coding
gene15687	413.937	189.423	0.457614	5.93115e-12	NC_030822.1	76656465	76662892	-	6427	102170893	MMP3	-	K01394	Dbxref=GeneID:102170893;Name=MMP3;gbkey=Gene;gene=MMP3;gene_biotype=protein_coding
gene18459	23.2369	10.686	0.459875	0.0215601	NC_030825.1	63318840	63339513	+	20673	102175984	PRKCG	-	K19663	Dbxref=GeneID:102175984;Name=PRKCG;gbkey=Gene;gene=PRKCG;gene_biotype=protein_coding
gene15686	7328.23	3418.41	0.466472	4.01757e-19	NC_030822.1	76620137	76629210	-	9073	102170620	MMP1	-	K01388	Dbxref=GeneID:102170620;Name=MMP1;gbkey=Gene;gene=MMP1;gene_biotype=protein_coding
gene9186	161.957	76.6479	0.473262	3.7299e-07	NC_030815.1	70791218	70806076	-	14858	102179386	STC1	-	-	Dbxref=GeneID:102179386;Name=STC1;gbkey=Gene;gene=STC1;gene_biotype=protein_coding
gene28187	25.6865	12.5358	0.48803	0.0309651	NW_017196577.1	76	5738	+	5662	108634983	LOC108634983	-	K17613	Dbxref=GeneID:108634983;Name=LOC108634983;end_range=5738,.;gbkey=Gene;gene=LOC108634983;gene_biotype=protein_coding;partial=true;start_range=.,76
