# Supplementary material for: Circ-140/chi-miR-8516/STC1-MMP1 Regulates αs1-/β-Casein Secretion and Lipid Formation in Goat Mammary Epithelial Cells
Source: Genes (Basel). 2021 Apr 29;12(5):671. doi: 10.3390/genes12050671 (PMC8146108; doi:10.3390/genes12050671)
Supplement: Supplementary file 1 [file genes-12-00671-s001.zip › Supplementary Table 3.xlsx]

## Sheet: Sheet1
Catergory	GO_Term	Cluster frequency	Genome frequency of use	Corrected P-value	Genes annotated to the term
molecular_function	GO:0005179 hormone activity	2 out of 5 genes, 40.0%	23 out of 853 genes, 2.7%	0.06624	gene18194,gene16052
cellular_component	GO:0005576 extracellular region	2 out of 5 genes, 40.0%	118 out of 853 genes, 13.8%	0.28649	gene18194,gene16052
molecular_function	GO:0005102 receptor binding	2 out of 5 genes, 40.0%	71 out of 853 genes, 8.3%	0.57947	gene18194,gene16052
molecular_function	GO:0097159 organic cyclic compound binding	2 out of 5 genes, 40.0%	238 out of 853 genes, 27.9%	1	gene23218,gene2544
molecular_function	GO:1901363 heterocyclic compound binding	2 out of 5 genes, 40.0%	237 out of 853 genes, 27.8%	1	gene23218,gene2544
biological_process	GO:0008152 metabolic process	2 out of 5 genes, 40.0%	286 out of 853 genes, 33.5%	1	gene22619,gene2544
molecular_function	GO:0003824 catalytic activity	2 out of 5 genes, 40.0%	247 out of 853 genes, 29.0%	1	gene22619,gene2544
molecular_function	GO:0005488 binding	4 out of 5 genes, 80.0%	428 out of 853 genes, 50.2%	1	gene18194,gene16052,gene23218,gene2544
molecular_function	GO:0043167 ion binding	2 out of 5 genes, 40.0%	219 out of 853 genes, 25.7%	1	gene23218,gene2544
molecular_function	GO:0043169 cation binding	2 out of 5 genes, 40.0%	125 out of 853 genes, 14.7%	1	gene23218,gene2544
molecular_function	GO:0046872 metal ion binding	2 out of 5 genes, 40.0%	125 out of 853 genes, 14.7%	1	gene23218,gene2544
molecular_function	GO:0005515 protein binding	2 out of 5 genes, 40.0%	125 out of 853 genes, 14.7%	1	gene18194,gene16052
