# Supplementary material for: Circ-140/chi-miR-8516/STC1-MMP1 Regulates αs1-/β-Casein Secretion and Lipid Formation in Goat Mammary Epithelial Cells
Source: Genes (Basel). 2021 Apr 29;12(5):671. doi: 10.3390/genes12050671 (PMC8146108; doi:10.3390/genes12050671)
Supplement: Supplementary file 1 [file genes-12-00671-s001.zip › Supplementary Table 4.xlsx]

## Sheet: Sheet1
Pathway_ID	Pathway	level1	level2	Up_Number	Down_Number	DEG_number	Total_number	pvalue	FDR	Up_Gene	Down_Gene	Up_KO	Down_KO	URL
ko00980	Metabolism of xenobiotics by cytochrome P450	Metabolism	Xenobiotics biodegradation and metabolism	5	0	5	77	8.05805e-05	0.00797747	gene20878,gene22619,gene22621,gene17931,gene11565	-	K07410,K00799,K07420,K07408	-	http://www.kegg.jp/kegg-bin/show_pathway?map00980/K07410%09%23FFFFFF,red/K00799%09%23FFFFFF,red/K07420%09%23FFFFFF,red/K07408%09%23FFFFFF,red/
ko04974	Protein digestion and absorption	Organismal Systems	Digestive system	3	3	6	144	0.00018104	0.00896148	gene22918,gene28313,gene9697	gene19186,gene14973,gene27216	K16629,K08187,K19720	K04897,K06236,K01540	http://www.kegg.jp/kegg-bin/show_pathway?map04974/K04897%09%23FFFFFF,green/K08187%09%23FFFFFF,red/K16629%09%23FFFFFF,red/K06236%09%23FFFFFF,green/K01540%09%23FFFFFF,green/K19720%09%23FFFFFF,red/
ko04966	Collecting duct acid secretion	Organismal Systems	Excretory system	3	0	3	27	0.000489871	0.0161658	gene12104,gene11517,gene19718	-	K02147,K02148,K06573	-	http://www.kegg.jp/kegg-bin/show_pathway?map04966/K02147%09%23FFFFFF,red/K02148%09%23FFFFFF,red/K06573%09%23FFFFFF,red/
ko04970	Salivary secretion	Organismal Systems	Digestive system	2	2	4	98	0.00246353	0.0609725	gene24332,gene6887	gene18459,gene19186	K13912,K19477	K19663,K01540	http://www.kegg.jp/kegg-bin/show_pathway?map04970/K19663%09%23FFFFFF,green/K13912%09%23FFFFFF,red/K01540%09%23FFFFFF,green/K19477%09%23FFFFFF,red/
ko04913	Ovarian steroidogenesis	Organismal Systems	Endocrine system	2	1	3	51	0.00315761	0.0625207	gene20878,gene11565	gene18194	K07410,K07408	K08521	http://www.kegg.jp/kegg-bin/show_pathway?map04913/K07410%09%23FFFFFF,red/K08521%09%23FFFFFF,green/K07408%09%23FFFFFF,red/
ko04918	Thyroid hormone synthesis	Organismal Systems	Endocrine system	1	2	3	72	0.00829336	0.10265	gene4509	gene18459,gene19186	K14702	K19663,K01540	http://www.kegg.jp/kegg-bin/show_pathway?map04918/K19663%09%23FFFFFF,green/K14702%09%23FFFFFF,red/K01540%09%23FFFFFF,green/
ko04270	Vascular smooth muscle contraction	Organismal Systems	Circulatory system	3	1	4	138	0.00829496	0.10265	gene15417,gene16492,gene16052	gene18459	K04857,K12332,K12335	K19663	http://www.kegg.jp/kegg-bin/show_pathway?map04270/K19663%09%23FFFFFF,green/K04857%09%23FFFFFF,red/K12332%09%23FFFFFF,red/K12335%09%23FFFFFF,red/
ko04611	Platelet activation	Organismal Systems	Immune system	3	1	4	138	0.00829496	0.10265	gene25928,gene6887,gene28313	gene27216	K12361,K19720,K19477	K06236	http://www.kegg.jp/kegg-bin/show_pathway?map04611/K06236%09%23FFFFFF,green/K12361%09%23FFFFFF,red/K19720%09%23FFFFFF,red/K19477%09%23FFFFFF,red/
ko04925	Aldosterone synthesis and secretion	Organismal Systems	Endocrine system	1	2	3	82	0.0118196	0.124738	gene16492	gene18459,gene6129	K04857	K19663,K04856	http://www.kegg.jp/kegg-bin/show_pathway?map04925/K19663%09%23FFFFFF,green/K04857%09%23FFFFFF,red/K04856%09%23FFFFFF,green/
ko04727	GABAergic synapse	Organismal Systems	Nervous system	2	1	3	86	0.0134367	0.124738	gene16492,gene20148	gene18459	K04857,K05189	K19663	http://www.kegg.jp/kegg-bin/show_pathway?map04727/K19663%09%23FFFFFF,green/K04857%09%23FFFFFF,red/K05189%09%23FFFFFF,red/
ko04911	Insulin secretion	Organismal Systems	Endocrine system	1	2	3	87	0.0138597	0.124738	gene16492	gene18459,gene19186	K04857	K19663,K01540	http://www.kegg.jp/kegg-bin/show_pathway?map04911/K19663%09%23FFFFFF,green/K04857%09%23FFFFFF,red/K01540%09%23FFFFFF,green/
ko04010	MAPK signaling pathway	Environmental Information Processing	Signal transduction	2	3	5	256	0.0161622	0.127808	gene25928,gene16492	gene18459,gene11426,gene6129	K04857,K12361	K04387,K19663,K04856	http://www.kegg.jp/kegg-bin/show_pathway?map04010/K04387%09%23FFFFFF,green/K19663%09%23FFFFFF,green/K04857%09%23FFFFFF,red/K04856%09%23FFFFFF,green/K12361%09%23FFFFFF,red/
ko04022	cGMP-PKG signaling pathway	Environmental Information Processing	Signal transduction	3	1	4	170	0.0167829	0.127808	gene6887,gene16492,gene16052	gene19186	K04857,K12335,K19477	K01540	http://www.kegg.jp/kegg-bin/show_pathway?map04022/K04857%09%23FFFFFF,red/K12335%09%23FFFFFF,red/K01540%09%23FFFFFF,green/K19477%09%23FFFFFF,red/
ko04713	Circadian entrainment	Organismal Systems	Environmental adaptation	1	2	3	100	0.0200494	0.131335	gene6887	gene18459,gene6129	K19477	K19663,K04856	http://www.kegg.jp/kegg-bin/show_pathway?map04713/K19663%09%23FFFFFF,green/K04856%09%23FFFFFF,green/K19477%09%23FFFFFF,red/
ko04723	Retrograde endocannabinoid signaling	Organismal Systems	Nervous system	2	1	3	102	0.0211163	0.131335	gene16492,gene20148	gene18459	K04857,K05189	K19663	http://www.kegg.jp/kegg-bin/show_pathway?map04723/K19663%09%23FFFFFF,green/K04857%09%23FFFFFF,red/K05189%09%23FFFFFF,red/
ko04960	Aldosterone-regulated sodium reabsorption	Organismal Systems	Excretory system	0	2	2	39	0.0212259	0.131335	-	gene18459,gene19186	-	K19663,K01540	http://www.kegg.jp/kegg-bin/show_pathway?map04960/K19663%09%23FFFFFF,green/K01540%09%23FFFFFF,green/
ko04919	Thyroid hormone signaling pathway	Organismal Systems	Endocrine system	1	2	3	112	0.0269117	0.144522	gene9697	gene18459,gene19186	K08187	K19663,K01540	http://www.kegg.jp/kegg-bin/show_pathway?map04919/K19663%09%23FFFFFF,green/K08187%09%23FFFFFF,red/K01540%09%23FFFFFF,green/
ko04670	Leukocyte transendothelial migration	Organismal Systems	Immune system	2	1	3	112	0.0269117	0.144522	gene24854,gene52	gene18459	K06087	K19663	http://www.kegg.jp/kegg-bin/show_pathway?map04670/K06087%09%23FFFFFF,red/K19663%09%23FFFFFF,green/
ko04961	Endocrine and other factor-regulated calcium reabsorption	Organismal Systems	Excretory system	0	2	2	45	0.0277366	0.144522	-	gene18459,gene19186	-	K19663,K01540	http://www.kegg.jp/kegg-bin/show_pathway?map04961/K19663%09%23FFFFFF,green/K01540%09%23FFFFFF,green/
ko00380	Tryptophan metabolism	Metabolism	Amino acid metabolism	2	0	2	48	0.0312551	0.154713	gene20878,gene11565	-	K07410,K07408	-	http://www.kegg.jp/kegg-bin/show_pathway?map00380/K07410%09%23FFFFFF,red/K07408%09%23FFFFFF,red/
ko00480	Glutathione metabolism	Metabolism	Metabolism of other amino acids	2	0	2	56	0.0414332	0.195328	gene22619,gene22621	-	K00799	-	http://www.kegg.jp/kegg-bin/show_pathway?map00480/K00799%09%23FFFFFF,red/
ko04530	Tight junction	Cellular Processes	Cellular commiunity	2	1	3	139	0.0463551	0.208598	gene24854,gene52	gene18459	K06087	K19663	http://www.kegg.jp/kegg-bin/show_pathway?map04530/K06087%09%23FFFFFF,red/K19663%09%23FFFFFF,green/
ko04730	Long-term depression	Organismal Systems	Nervous system	1	1	2	62	0.0497694	0.211255	gene6887	gene18459	K19477	K19663	http://www.kegg.jp/kegg-bin/show_pathway?map04730/K19663%09%23FFFFFF,green/K19477%09%23FFFFFF,red/
ko04721	Synaptic vesicle cycle	Organismal Systems	Nervous system	2	0	2	63	0.0512133	0.211255	gene12104,gene11517	-	K02147,K02148	-	http://www.kegg.jp/kegg-bin/show_pathway?map04721/K02147%09%23FFFFFF,red/K02148%09%23FFFFFF,red/
ko04924	Renin secretion	Organismal Systems	Endocrine system	2	0	2	69	0.0601841	0.238329	gene6887,gene16492	-	K04857,K19477	-	http://www.kegg.jp/kegg-bin/show_pathway?map04924/K04857%09%23FFFFFF,red/K19477%09%23FFFFFF,red/
ko00140	Steroid hormone biosynthesis	Metabolism	Lipid metabolism	2	0	2	74	0.0680393	0.251501	gene20878,gene11565	-	K07410,K07408	-	http://www.kegg.jp/kegg-bin/show_pathway?map00140/K07410%09%23FFFFFF,red/K07408%09%23FFFFFF,red/
ko00982	Drug metabolism - cytochrome P450	Metabolism	Xenobiotics biodegradation and metabolism	2	0	2	75	0.0696492	0.251501	gene22619,gene22621	-	K00799	-	http://www.kegg.jp/kegg-bin/show_pathway?map00982/K00799%09%23FFFFFF,red/
ko02010	ABC transporters	Environmental Information Processing	Membrane transport	2	0	2	77	0.0729066	0.251501	gene2924,gene4752	-	K05644,K05647	-	http://www.kegg.jp/kegg-bin/show_pathway?map02010/K05644%09%23FFFFFF,red/K05647%09%23FFFFFF,red/
ko04971	Gastric acid secretion	Organismal Systems	Digestive system	0	2	2	78	0.0745536	0.251501	-	gene18459,gene19186	-	K19663,K01540	http://www.kegg.jp/kegg-bin/show_pathway?map04971/K19663%09%23FFFFFF,green/K01540%09%23FFFFFF,green/
ko04260	Cardiac muscle contraction	Organismal Systems	Circulatory system	1	1	2	79	0.0762125	0.251501	gene16492	gene19186	K04857	K01540	http://www.kegg.jp/kegg-bin/show_pathway?map04260/K04857%09%23FFFFFF,red/K01540%09%23FFFFFF,green/
ko00830	Retinol metabolism	Metabolism	Metabolism of cofactors and vitamins	2	0	2	81	0.0795654	0.254096	gene20878,gene17931	-	K07420,K07408	-	http://www.kegg.jp/kegg-bin/show_pathway?map00830/K07420%09%23FFFFFF,red/K07408%09%23FFFFFF,red/
ko04360	Axon guidance	Organismal Systems	Development	3	0	3	179	0.0847184	0.262098	gene4575,gene1476,gene7823	-	K05105,K06840,K06842	-	http://www.kegg.jp/kegg-bin/show_pathway?map04360/K05105%09%23FFFFFF,red/K06840%09%23FFFFFF,red/K06842%09%23FFFFFF,red/
ko04540	Gap junction	Cellular Processes	Cellular commiunity	1	1	2	90	0.0951965	0.279413	gene6887	gene18459	K19477	K19663	http://www.kegg.jp/kegg-bin/show_pathway?map04540/K19663%09%23FFFFFF,green/K19477%09%23FFFFFF,red/
ko04020	Calcium signaling pathway	Environmental Information Processing	Signal transduction	1	2	3	190	0.0970655	0.279413	gene16492	gene18459,gene6129	K04857	K19663,K04856	http://www.kegg.jp/kegg-bin/show_pathway?map04020/K19663%09%23FFFFFF,green/K04857%09%23FFFFFF,red/K04856%09%23FFFFFF,green/
ko04912	GnRH signaling pathway	Organismal Systems	Endocrine system	1	1	2	92	0.0987823	0.279413	gene16492	gene18194	K04857	K08521	http://www.kegg.jp/kegg-bin/show_pathway?map04912/K04857%09%23FFFFFF,red/K08521%09%23FFFFFF,green/
ko04972	Pancreatic secretion	Organismal Systems	Digestive system	0	2	2	104	0.121046	0.331675	-	gene18459,gene19186	-	K19663,K01540	http://www.kegg.jp/kegg-bin/show_pathway?map04972/K19663%09%23FFFFFF,green/K01540%09%23FFFFFF,green/
ko04964	Proximal tubule bicarbonate reclamation	Organismal Systems	Excretory system	0	1	1	23	0.12471	0.331675	-	gene19186	-	K01540	http://www.kegg.jp/kegg-bin/show_pathway?map04964/K01540%09%23FFFFFF,green/
ko00710	Carbon fixation in photosynthetic organisms	Metabolism	Energy metabolism	1	0	1	24	0.129769	0.331675	gene9284	-	K03841	-	http://www.kegg.jp/kegg-bin/show_pathway?map00710/K03841%09%23FFFFFF,red/
ko04725	Cholinergic synapse	Organismal Systems	Nervous system	1	1	2	109	0.13066	0.331675	gene16492	gene18459	K04857	K19663	http://www.kegg.jp/kegg-bin/show_pathway?map04725/K19663%09%23FFFFFF,green/K04857%09%23FFFFFF,red/
ko00680	Methane metabolism	Metabolism	Energy metabolism	1	0	1	27	0.144773	0.358312	gene9284	-	K03841	-	http://www.kegg.jp/kegg-bin/show_pathway?map00680/K03841%09%23FFFFFF,red/
ko04726	Serotonergic synapse	Organismal Systems	Nervous system	1	1	2	123	0.158435	0.367269	gene16492	gene18459	K04857	K19663	http://www.kegg.jp/kegg-bin/show_pathway?map04726/K19663%09%23FFFFFF,green/K04857%09%23FFFFFF,red/
ko04152	AMPK signaling pathway	Environmental Information Processing	Signal transduction	2	0	2	123	0.158435	0.367269	gene12792,gene9284	-	K06627,K03841	-	http://www.kegg.jp/kegg-bin/show_pathway?map04152/K06627%09%23FFFFFF,red/K03841%09%23FFFFFF,red/
ko00030	Pentose phosphate pathway	Metabolism	Carbohydrate metabolism	1	0	1	30	0.159521	0.367269	gene9284	-	K03841	-	http://www.kegg.jp/kegg-bin/show_pathway?map00030/K03841%09%23FFFFFF,red/
ko00053	Ascorbate and aldarate metabolism	Metabolism	Carbohydrate metabolism	1	0	1	32	0.169213	0.372269	gene6266	-	K00469	-	http://www.kegg.jp/kegg-bin/show_pathway?map00053/K00469%09%23FFFFFF,red/
ko00512	Mucin type O-Glycan biosynthesis	Metabolism	Glycan biosynthesis and metabolism	1	0	1	32	0.169213	0.372269	gene10608	-	K09662	-	http://www.kegg.jp/kegg-bin/show_pathway?map00512/K09662%09%23FFFFFF,red/
ko00051	Fructose and mannose metabolism	Metabolism	Carbohydrate metabolism	1	0	1	34	0.178795	0.384798	gene9284	-	K03841	-	http://www.kegg.jp/kegg-bin/show_pathway?map00051/K03841%09%23FFFFFF,red/
ko00190	Oxidative phosphorylation	Metabolism	Energy metabolism	2	0	2	138	0.189276	0.398689	gene12104,gene11517	-	K02147,K02148	-	http://www.kegg.jp/kegg-bin/show_pathway?map00190/K02147%09%23FFFFFF,red/K02148%09%23FFFFFF,red/
ko04261	Adrenergic signaling in cardiomyocytes	Organismal Systems	Circulatory system	1	1	2	152	0.218739	0.437078	gene16492	gene19186	K04857	K01540	http://www.kegg.jp/kegg-bin/show_pathway?map04261/K04857%09%23FFFFFF,red/K01540%09%23FFFFFF,green/
ko04514	Cell adhesion molecules (CAMs)	Environmental Information Processing	Signaling molecules and interaction	2	0	2	154	0.222984	0.437078	gene24854,gene52	-	K06087	-	http://www.kegg.jp/kegg-bin/show_pathway?map04514/K06087%09%23FFFFFF,red/
ko04973	Carbohydrate digestion and absorption	Organismal Systems	Digestive system	0	1	1	44	0.225091	0.437078	-	gene19186	-	K01540	http://www.kegg.jp/kegg-bin/show_pathway?map04973/K01540%09%23FFFFFF,green/
ko04921	Oxytocin signaling pathway	Organismal Systems	Endocrine system	1	1	2	157	0.229365	0.437078	gene16492	gene18459	K04857	K19663	http://www.kegg.jp/kegg-bin/show_pathway?map04921/K19663%09%23FFFFFF,green/K04857%09%23FFFFFF,red/
ko04978	Mineral absorption	Organismal Systems	Digestive system	0	1	1	45	0.229576	0.437078	-	gene19186	-	K01540	http://www.kegg.jp/kegg-bin/show_pathway?map04978/K01540%09%23FFFFFF,green/
ko04060	Cytokine-cytokine receptor interaction	Environmental Information Processing	Signaling molecules and interaction	2	1	3	296	0.243792	0.451287	gene589,gene6848	gene11426	K04721,K12672	K04387	http://www.kegg.jp/kegg-bin/show_pathway?map04060/K04387%09%23FFFFFF,green/K04721%09%23FFFFFF,red/K12672%09%23FFFFFF,red/
ko04145	Phagosome	Cellular Processes	Transport and catabolism	2	0	2	165	0.246438	0.451287	gene12104,gene11517	-	K02147,K02148	-	http://www.kegg.jp/kegg-bin/show_pathway?map04145/K02147%09%23FFFFFF,red/K02148%09%23FFFFFF,red/
ko04650	Natural killer cell mediated cytotoxicity	Organismal Systems	Immune system	1	1	2	167	0.250715	0.451287	gene589	gene18459	K04721	K19663	http://www.kegg.jp/kegg-bin/show_pathway?map04650/K19663%09%23FFFFFF,green/K04721%09%23FFFFFF,red/
ko00510	N-Glycan biosynthesis	Metabolism	Glycan biosynthesis and metabolism	1	0	1	51	0.255955	0.452491	gene6124	-	K00737	-	http://www.kegg.jp/kegg-bin/show_pathway?map00510/K00737%09%23FFFFFF,red/
ko04062	Chemokine signaling pathway	Organismal Systems	Immune system	2	0	2	174	0.265703	0.461484	gene25928,gene6848	-	K12361,K12672	-	http://www.kegg.jp/kegg-bin/show_pathway?map04062/K12361%09%23FFFFFF,red/K12672%09%23FFFFFF,red/
ko04370	VEGF signaling pathway	Environmental Information Processing	Signal transduction	0	1	1	57	0.281441	0.478076	-	gene18459	-	K19663	http://www.kegg.jp/kegg-bin/show_pathway?map04370/K19663%09%23FFFFFF,green/
ko04923	Regulation of lipolysis in adipocytes	Organismal Systems	Endocrine system	1	0	1	58	0.285604	0.478076	gene6887	-	K19477	-	http://www.kegg.jp/kegg-bin/show_pathway?map04923/K19477%09%23FFFFFF,red/
ko04150	mTOR signaling pathway	Environmental Information Processing	Signal transduction	0	1	1	59	0.289743	0.478076	-	gene18459	-	K19663	http://www.kegg.jp/kegg-bin/show_pathway?map04150/K19663%09%23FFFFFF,green/
ko00562	Inositol phosphate metabolism	Metabolism	Carbohydrate metabolism	1	0	1	68	0.325946	0.518342	gene6266	-	K00469	-	http://www.kegg.jp/kegg-bin/show_pathway?map00562/K00469%09%23FFFFFF,red/
ko04720	Long-term potentiation	Organismal Systems	Nervous system	0	1	1	68	0.325946	0.518342	-	gene18459	-	K19663	http://www.kegg.jp/kegg-bin/show_pathway?map04720/K19663%09%23FFFFFF,green/
ko00010	Glycolysis / Gluconeogenesis	Metabolism	Carbohydrate metabolism	1	0	1	69	0.329854	0.518342	gene9284	-	K03841	-	http://www.kegg.jp/kegg-bin/show_pathway?map00010/K03841%09%23FFFFFF,red/
ko04510	Focal adhesion	Cellular Processes	Cellular commiunity	0	2	2	209	0.340274	0.526361	-	gene18459,gene27216	-	K19663,K06236	http://www.kegg.jp/kegg-bin/show_pathway?map04510/K19663%09%23FFFFFF,green/K06236%09%23FFFFFF,green/
ko04015	Rap1 signaling pathway	Environmental Information Processing	Signal transduction	1	1	2	212	0.346586	0.527877	gene25928	gene18459	K12361	K19663	http://www.kegg.jp/kegg-bin/show_pathway?map04015/K19663%09%23FFFFFF,green/K12361%09%23FFFFFF,red/
ko03320	PPAR signaling pathway	Organismal Systems	Endocrine system	0	1	1	75	0.352838	0.529257	-	gene15686	-	K01388	http://www.kegg.jp/kegg-bin/show_pathway?map03320/K01388%09%23FFFFFF,green/
ko04917	Prolactin signaling pathway	Organismal Systems	Endocrine system	0	1	1	79	0.367726	0.537713	-	gene18194	-	K08521	http://www.kegg.jp/kegg-bin/show_pathway?map04917/K08521%09%23FFFFFF,green/
ko04024	cAMP signaling pathway	Environmental Information Processing	Signal transduction	1	1	2	229	0.381962	0.537713	gene16492	gene19186	K04857	K01540	http://www.kegg.jp/kegg-bin/show_pathway?map04024/K04857%09%23FFFFFF,red/K01540%09%23FFFFFF,green/
ko03008	Ribosome biogenesis in eukaryotes	Genetic Information Processing	Translation	1	0	1	83	0.382276	0.537713	gene13985	-	K07936	-	http://www.kegg.jp/kegg-bin/show_pathway?map03008/K07936%09%23FFFFFF,red/
ko04014	Ras signaling pathway	Environmental Information Processing	Signal transduction	1	1	2	232	0.388126	0.537713	gene25928	gene18459	K12361	K19663	http://www.kegg.jp/kegg-bin/show_pathway?map04014/K19663%09%23FFFFFF,green/K12361%09%23FFFFFF,red/
ko04914	Progesterone-mediated oocyte maturation	Organismal Systems	Endocrine system	1	0	1	85	0.389427	0.537713	gene12792	-	K06627	-	http://www.kegg.jp/kegg-bin/show_pathway?map04914/K06627%09%23FFFFFF,red/
ko04350	TGF-beta signaling pathway	Environmental Information Processing	Signal transduction	1	0	1	86	0.392971	0.537713	gene506	-	K04657	-	http://www.kegg.jp/kegg-bin/show_pathway?map04350/K04657%09%23FFFFFF,red/
ko04012	ErbB signaling pathway	Environmental Information Processing	Signal transduction	0	1	1	87	0.396495	0.537713	-	gene18459	-	K19663	http://www.kegg.jp/kegg-bin/show_pathway?map04012/K19663%09%23FFFFFF,green/
ko04666	Fc gamma R-mediated phagocytosis	Organismal Systems	Immune system	0	1	1	90	0.406947	0.541716	-	gene18459	-	K19663	http://www.kegg.jp/kegg-bin/show_pathway?map04666/K19663%09%23FFFFFF,green/
ko04640	Hematopoietic cell lineage	Organismal Systems	Immune system	0	1	1	91	0.410391	0.541716	-	gene11426	-	K04387	http://www.kegg.jp/kegg-bin/show_pathway?map04640/K04387%09%23FFFFFF,green/
ko04512	ECM-receptor interaction	Environmental Information Processing	Signaling molecules and interaction	0	1	1	96	0.427317	0.549157	-	gene27216	-	K06236	http://www.kegg.jp/kegg-bin/show_pathway?map04512/K06236%09%23FFFFFF,green/
ko04070	Phosphatidylinositol signaling system	Environmental Information Processing	Signal transduction	0	1	1	97	0.430644	0.549157	-	gene18459	-	K19663	http://www.kegg.jp/kegg-bin/show_pathway?map04070/K19663%09%23FFFFFF,green/
ko04066	HIF-1 signaling pathway	Environmental Information Processing	Signal transduction	0	1	1	99	0.437241	0.549157	-	gene18459	-	K19663	http://www.kegg.jp/kegg-bin/show_pathway?map04066/K19663%09%23FFFFFF,green/
ko04916	Melanogenesis	Organismal Systems	Endocrine system	0	1	1	101	0.443763	0.549157	-	gene18459	-	K19663	http://www.kegg.jp/kegg-bin/show_pathway?map04916/K19663%09%23FFFFFF,green/
ko04976	Bile secretion	Organismal Systems	Digestive system	0	1	1	101	0.443763	0.549157	-	gene19186	-	K01540	http://www.kegg.jp/kegg-bin/show_pathway?map04976/K01540%09%23FFFFFF,green/
ko04668	TNF signaling pathway	Environmental Information Processing	Signal transduction	0	1	1	108	0.466006	0.555839	-	gene15687	-	K01394	http://www.kegg.jp/kegg-bin/show_pathway?map04668/K01394%09%23FFFFFF,green/
ko04620	Toll-like receptor signaling pathway	Organismal Systems	Immune system	1	0	1	108	0.466006	0.555839	gene6848	-	K12672	-	http://www.kegg.jp/kegg-bin/show_pathway?map04620/K12672%09%23FFFFFF,red/
ko04750	Inflammatory mediator regulation of TRP channels	Organismal Systems	Sensory system	0	1	1	108	0.466006	0.555839	-	gene18459	-	K19663	http://www.kegg.jp/kegg-bin/show_pathway?map04750/K19663%09%23FFFFFF,green/
ko04724	Glutamatergic synapse	Organismal Systems	Nervous system	0	1	1	113	0.481354	0.567311	-	gene18459	-	K19663	http://www.kegg.jp/kegg-bin/show_pathway?map04724/K19663%09%23FFFFFF,green/
ko01200	Carbon metabolism	Metabolism	Overview	1	0	1	115	0.487371	0.567644	gene9284	-	K03841	-	http://www.kegg.jp/kegg-bin/show_pathway?map01200/K03841%09%23FFFFFF,red/
ko04071	Sphingolipid signaling pathway	Environmental Information Processing	Signal transduction	0	1	1	120	0.502112	0.574666	-	gene18459	-	K19663	http://www.kegg.jp/kegg-bin/show_pathway?map04071/K19663%09%23FFFFFF,green/
ko04722	Neurotrophin signaling pathway	Organismal Systems	Nervous system	0	1	1	121	0.50501	0.574666	-	gene7968	-	K08888	http://www.kegg.jp/kegg-bin/show_pathway?map04722/K08888%09%23FFFFFF,green/
ko04110	Cell cycle	Cellular Processes	Cell growth and death	1	0	1	125	0.516435	0.580989	gene12792	-	K06627	-	http://www.kegg.jp/kegg-bin/show_pathway?map04110/K06627%09%23FFFFFF,red/
ko04068	FoxO signaling pathway	Environmental Information Processing	Signal transduction	1	0	1	129	0.527599	0.58688	gene589	-	K04721	-	http://www.kegg.jp/kegg-bin/show_pathway?map04068/K04721%09%23FFFFFF,red/
ko04728	Dopaminergic synapse	Organismal Systems	Nervous system	0	1	1	132	0.535805	0.589385	-	gene18459	-	K19663	http://www.kegg.jp/kegg-bin/show_pathway?map04728/K19663%09%23FFFFFF,green/
ko04080	Neuroactive ligand-receptor interaction	Environmental Information Processing	Signaling molecules and interaction	1	1	2	321	0.556081	0.597416	gene20148	gene18194	K05189	K08521	http://www.kegg.jp/kegg-bin/show_pathway?map04080/K05189%09%23FFFFFF,red/K08521%09%23FFFFFF,green/
ko04910	Insulin signaling pathway	Organismal Systems	Endocrine system	1	0	1	140	0.557005	0.597416	gene9284	-	K03841	-	http://www.kegg.jp/kegg-bin/show_pathway?map04910/K03841%09%23FFFFFF,red/
ko04120	Ubiquitin mediated proteolysis	Genetic Information Processing	Folding, sorting and degradation	0	1	1	142	0.562154	0.597416	-	gene26987	-	K10447	http://www.kegg.jp/kegg-bin/show_pathway?map04120/K10447%09%23FFFFFF,green/
ko04310	Wnt signaling pathway	Environmental Information Processing	Signal transduction	0	1	1	144	0.567243	0.597416	-	gene18459	-	K19663	http://www.kegg.jp/kegg-bin/show_pathway?map04310/K19663%09%23FFFFFF,green/
ko04210	Apoptosis	Cellular Processes	Cell growth and death	1	0	1	149	0.579713	0.604122	gene589	-	K04721	-	http://www.kegg.jp/kegg-bin/show_pathway?map04210/K04721%09%23FFFFFF,red/
ko03013	RNA transport	Genetic Information Processing	Translation	1	0	1	170	0.628326	0.647961	gene13985	-	K07936	-	http://www.kegg.jp/kegg-bin/show_pathway?map03013/K07936%09%23FFFFFF,red/
ko03010	Ribosome	Genetic Information Processing	Translation	0	1	1	201	0.690107	0.704336	-	gene19954	-	K02866	http://www.kegg.jp/kegg-bin/show_pathway?map03010/K02866%09%23FFFFFF,green/
ko04151	PI3K-Akt signaling pathway	Environmental Information Processing	Signal transduction	0	1	1	362	0.880244	0.889226	-	gene27216	-	K06236	http://www.kegg.jp/kegg-bin/show_pathway?map04151/K06236%09%23FFFFFF,green/
ko04740	Olfactory transduction	Organismal Systems	Sensory system	1	0	1	1063	0.998334	0.998334	gene6887	-	K19477	-	http://www.kegg.jp/kegg-bin/show_pathway?map04740/K19477%09%23FFFFFF,red/
