# Supplementary material for: Circ-140/chi-miR-8516/STC1-MMP1 Regulates αs1-/β-Casein Secretion and Lipid Formation in Goat Mammary Epithelial Cells
Source: Genes (Basel). 2021 Apr 29;12(5):671. doi: 10.3390/genes12050671 (PMC8146108; doi:10.3390/genes12050671)
Supplement: Supplementary file 1 [file genes-12-00671-s001.zip › Supplementary Table 5.xlsx]

## Sheet: Sheet1
miRNA	Target	Total_Score	Total_Energy	Max_Score	Max_Energy	Strand	Length_miRNA	Length_Target	Positions
miR-8516	chi_circ_008769	155	-35.19	155	-35.19	53435	20	162	5
miR-8516	chi_circ_007838	141	-22.45	141	-22.45	52504	20	174	101
miR-8516	chi_circ_004485	148	-19.17	148	-19.17	49151	20	179	77
miR-8516	chi_circ_006214	140	-23.55	140	-23.55	50880	20	185	112
miR-8516	chi_circ_008499	140	-20.2	140	-20.2	53165	20	193	57
miR-8516	chi_circ_021600	150	-21.44	150	-21.44	66266	20	195	172
miR-8516	chi_circ_011901	150	-23.41	150	-23.41	56567	20	196	161
miR-8516	chi_circ_007806	140	-16.36	140	-16.36	52472	20	197	1
miR-8516	chi_circ_011242	146	-24.92	146	-24.92	55908	20	199	169
miR-8516	chi_circ_004582	143	-25.08	143	-25.08	49248	20	202	108
miR-8516	chi_circ_017820	151	-22.34	151	-22.34	62486	20	203	119
miR-8516	chi_circ_002260	141	-16.66	141	-16.66	46926	20	205	103
miR-8516	chi_circ_014587	152	-20.32	152	-20.32	59253	20	205	182
miR-8516	chi_circ_013169	146	-16.23	146	-16.23	57835	20	207	53
miR-8516	chi_circ_001803	141	-21.34	141	-21.34	46469	20	211	182
miR-8516	chi_circ_014395	141	-23.24	141	-23.24	59061	20	214	68
miR-8516	chi_circ_010966	148	-23.91	148	-23.91	55632	20	214	186
miR-8516	chi_circ_000008	148	-22.39	148	-22.39	44674	20	217	181
miR-8516	chi_circ_011756	153	-30.27	153	-30.27	56422	20	218	178
miR-8516	chi_circ_020905	140	-14.3	140	-14.3	65571	20	221	30
miR-8516	chi_circ_000140	145	-19.94	145	-19.94	44806	20	223	127
miR-8516	chi_circ_000330	140	-18.94	140	-18.94	44996	20	224	190
miR-8516	chi_circ_012996	156	-22.08	156	-22.08	57662	20	224	187
miR-8516	chi_circ_012178	140	-24.68	140	-24.68	56844	20	235	92
miR-8516	chi_circ_011897	141	-17.56	141	-17.56	56563	20	236	53
miR-8516	chi_circ_012558	148	-20.16	148	-20.16	57224	20	239	130
miR-8516	chi_circ_010346	148	-17.05	148	-17.05	55012	20	242	94
miR-8516	chi_circ_003446	151	-28.21	151	-28.21	48112	20	243	106
miR-8516	chi_circ_014014	140	-15.25	140	-15.25	58680	20	244	42
miR-8516	chi_circ_009876	141	-22.29	141	-22.29	54542	20	247	126
miR-8516	chi_circ_008745	160	-32.03	160	-32.03	53411	20	247	70
miR-8516	chi_circ_018816	147	-16.42	147	-16.42	63482	20	250	9
miR-8516	chi_circ_019437	147	-17.49	147	-17.49	64103	20	250	13
miR-8516	chi_circ_010411	143	-21.4	143	-21.4	55077	20	250	155
miR-8516	chi_circ_010189	140	-14.3	140	-14.3	54855	20	251	1
miR-8516	chi_circ_018927	145	-21.03	145	-21.03	63593	20	253	69
miR-8516	chi_circ_010014	142	-21.29	142	-21.29	54680	20	253	127
miR-8516	chi_circ_007928	143	-24.23	143	-24.23	52594	20	253	111
miR-8516	chi_circ_013292	149	-23.49	149	-23.49	57958	20	255	157
miR-8516	chi_circ_014387	140	-23.79	140	-23.79	59053	20	255	149
miR-8516	chi_circ_008172	141	-23.98	141	-23.98	52838	20	255	229
miR-8516	chi_circ_019148	140	-22.46	140	-22.46	63814	20	256	46
miR-8516	chi_circ_021671	151	-20.37	151	-20.37	66337	20	257	15
miR-8516	chi_circ_001080	155	-24.58	155	-24.58	45746	20	257	203
miR-8516	chi_circ_010942	143	-17.61	143	-17.61	55608	20	260	26
miR-8516	chi_circ_014012	141	-21.82	141	-21.82	58678	20	262	49
miR-8516	chi_circ_003910	142	-24.63	142	-24.63	48576	20	262	71
miR-8516	chi_circ_004182	140	-14.23	140	-14.23	48848	20	263	51
miR-8516	chi_circ_004680	146	-19.95	146	-19.95	49346	20	264	71
miR-8516	chi_circ_006105	146	-24.53	146	-24.53	50771	20	264	32
miR-8516	chi_circ_014058	146	-27.44	146	-27.44	58724	20	266	74
miR-8516	chi_circ_000564	141	-15.09	141	-15.09	45230	20	268	75
miR-8516	chi_circ_017812	145	-17.52	145	-17.52	62478	20	268	97
miR-8516	chi_circ_012758	156	-22.13	156	-22.13	57424	20	269	204
miR-8516	chi_circ_021606	145	-21.93	145	-21.93	66272	20	270	124
miR-8516	chi_circ_011323	142	-25.95	142	-25.95	55989	20	270	176
miR-8516	chi_circ_019159	140	-21.03	140	-21.03	63825	20	272	196
miR-8516	chi_circ_012640	150	-25.36	150	-25.36	57306	20	272	51
miR-8516	chi_circ_011385	147	-21.11	147	-21.11	56051	20	274	95
miR-8516	chi_circ_016852	146	-25.82	146	-25.82	61518	20	274	4
miR-8516	chi_circ_002283	146	-18.2	146	-18.2	46949	20	276	207
miR-8516	chi_circ_008250	155	-23.6	155	-23.6	52916	20	276	6
miR-8516	chi_circ_013109	141	-25.81	141	-25.81	57775	20	277	35
miR-8516	chi_circ_016031	145	-18	145	-18	60697	20	279	161
miR-8516	chi_circ_009358	144	-21.2	144	-21.2	54024	20	279	46
miR-8516	chi_circ_002264	143	-23.46	143	-23.46	46930	20	279	10
miR-8516	chi_circ_007814	144	-26.41	144	-26.41	52480	20	279	148
miR-8516	chi_circ_000665	142	-23.19	142	-23.19	45331	20	280	59
miR-8516	chi_circ_010997	287	-47.75	146	-24.13	55663	20	280	28 83
miR-8516	chi_circ_005085	145	-24.34	145	-24.34	49751	20	280	215
miR-8516	chi_circ_015470	145	-23.1	145	-23.1	60136	20	281	191
miR-8516	chi_circ_008216	147	-24.3	147	-24.3	52882	20	281	87
miR-8516	chi_circ_017592	142	-30.18	142	-30.18	62258	20	281	233
miR-8516	chi_circ_020763	145	-19.67	145	-19.67	65429	20	282	57
miR-8516	chi_circ_013284	141	-24.78	141	-24.78	57950	20	282	227
miR-8516	chi_circ_002360	160	-27.9	160	-27.9	47026	20	282	19
miR-8516	chi_circ_020750	148	-18.47	148	-18.47	65416	20	283	65
miR-8516	chi_circ_010711	140	-15.03	140	-15.03	55377	20	284	185
miR-8516	chi_circ_009606	142	-21.02	142	-21.02	54272	20	284	230
miR-8516	chi_circ_019350	150	-22.92	150	-22.92	64016	20	284	31
miR-8516	chi_circ_008500	140	-20.2	140	-20.2	53166	20	285	149
miR-8516	chi_circ_007676	147	-18.66	147	-18.66	52342	20	286	201
miR-8516	chi_circ_001903	140	-19.45	140	-19.45	46569	20	287	177
miR-8516	chi_circ_004827	150	-21.59	150	-21.59	49493	20	287	33
miR-8516	chi_circ_008973	140	-16.52	140	-16.52	53639	20	290	231
miR-8516	chi_circ_019459	149	-20.64	149	-20.64	64125	20	291	145
miR-8516	chi_circ_013882	155	-21.41	155	-21.41	58548	20	291	81
miR-8516	chi_circ_015649	156	-23.61	156	-23.61	60315	20	291	138
miR-8516	chi_circ_005197	148	-19.92	148	-19.92	49863	20	292	244
miR-8516	chi_circ_007902	141	-20.34	141	-20.34	52568	20	292	121
miR-8516	chi_circ_017711	142	-19.05	142	-19.05	62377	20	294	246
miR-8516	chi_circ_014396	141	-23.24	141	-23.24	59062	20	295	68
miR-8516	chi_circ_010945	144	-19.22	144	-19.22	55611	20	296	49
miR-8516	chi_circ_005979	150	-25.85	150	-25.85	50645	20	296	117
miR-8516	chi_circ_002258	141	-16.66	141	-16.66	46924	20	297	195
miR-8516	chi_circ_004486	148	-19.17	148	-19.17	49152	20	297	77
miR-8516	chi_circ_009605	142	-21.02	142	-21.02	54271	20	297	96
miR-8516	chi_circ_018532	145	-21.54	145	-21.54	63198	20	297	51
miR-8516	chi_circ_002735	146	-27.44	146	-27.44	47401	20	298	36
miR-8516	chi_circ_018010	159	-29.31	159	-29.31	62676	20	299	145
miR-8516	chi_circ_015071	148	-21.14	148	-21.14	59737	20	300	249
miR-8516	chi_circ_008907	150	-24.63	150	-24.63	53573	20	300	153
miR-8516	chi_circ_005826	149	-27.45	149	-27.45	50492	20	300	119
miR-8516	chi_circ_021684	146	-27.94	146	-27.94	66350	20	300	267
miR-8516	chi_circ_000757	174	-29.49	174	-29.49	45423	20	300	167
miR-8516	chi_circ_018832	147	-19.17	147	-19.17	63498	20	301	139
miR-8516	chi_circ_000074	146	-26.56	146	-26.56	44740	20	301	250
miR-8516	chi_circ_007907	145	-22.49	145	-22.49	52573	20	302	245
miR-8516	chi_circ_012689	140	-17.23	140	-17.23	57355	20	303	1
miR-8516	chi_circ_002547	141	-17.79	141	-17.79	47213	20	304	3
miR-8516	chi_circ_006121	161	-26.31	161	-26.31	50787	20	304	160
miR-8516	chi_circ_000139	145	-19.94	145	-19.94	44805	20	307	127
miR-8516	chi_circ_018129	140	-20.58	140	-20.58	62795	20	307	21
miR-8516	chi_circ_021448	153	-25.09	153	-25.09	66114	20	308	176
miR-8516	chi_circ_021765	152	-27.63	152	-27.63	66431	20	310	7
miR-8516	chi_circ_016388	140	-17.31	140	-17.31	61054	20	313	269
miR-8516	chi_circ_015067	148	-21.14	148	-21.14	59733	20	313	168
miR-8516	chi_circ_013837	148	-23.54	148	-23.54	58503	20	314	138
miR-8516	chi_circ_004265	145	-23.89	145	-23.89	48931	20	314	217
miR-8516	chi_circ_022244	146	-29.24	146	-29.24	66910	20	314	208
miR-8516	chi_circ_015275	150	-21.09	150	-21.09	59941	20	315	23
miR-8516	chi_circ_011902	150	-23.41	150	-23.41	56568	20	315	161
miR-8516	chi_circ_020349	142	-26.4	142	-26.4	65015	20	315	244
miR-8516	chi_circ_004524	142	-18.09	142	-18.09	49190	20	316	280
miR-8516	chi_circ_013223	280	-42.6	140	-27.02	57889	20	316	72 285
miR-8516	chi_circ_013501	141	-18.11	141	-18.11	58167	20	318	103
miR-8516	chi_circ_015785	151	-18.19	151	-18.19	60451	20	318	255
miR-8516	chi_circ_010413	143	-21.4	143	-21.4	55079	20	318	13
miR-8516	chi_circ_000006	148	-22.39	148	-22.39	44672	20	318	121
miR-8516	chi_circ_003434	144	-24.33	144	-24.33	48100	20	318	45
miR-8516	chi_circ_002583	140	-31.47	140	-31.47	47249	20	318	257
miR-8516	chi_circ_019352	143	-23.53	143	-23.53	64018	20	319	108
miR-8516	chi_circ_008331	142	-25.29	142	-25.29	52997	20	319	137
miR-8516	chi_circ_014194	148	-28.53	148	-28.53	58860	20	320	2
miR-8516	chi_circ_015505	150	-20.69	150	-20.69	60171	20	321	218
miR-8516	chi_circ_019862	153	-22.35	153	-22.35	64528	20	321	2
miR-8516	chi_circ_002840	146	-23.13	146	-23.13	47506	20	321	186
miR-8516	chi_circ_000042	142	-23.8	142	-23.8	44708	20	321	60
miR-8516	chi_circ_003255	144	-17.13	144	-17.13	47921	20	324	1
miR-8516	chi_circ_021429	142	-18.26	142	-18.26	66095	20	324	19
miR-8516	chi_circ_019115	140	-20.52	140	-20.52	63781	20	324	132
miR-8516	chi_circ_018764	156	-22.58	156	-22.58	63430	20	324	211
miR-8516	chi_circ_012231	145	-25.1	145	-25.1	56897	20	324	286
miR-8516	chi_circ_013108	141	-25.43	141	-25.43	57774	20	324	43
miR-8516	chi_circ_003548	149	-18.21	149	-18.21	48214	20	325	258
miR-8516	chi_circ_022248	147	-22.44	147	-22.44	66914	20	325	111
miR-8516	chi_circ_003565	140	-17.88	140	-17.88	48231	20	327	243
miR-8516	chi_circ_015882	144	-20.23	144	-20.23	60548	20	327	67
miR-8516	chi_circ_018378	141	-27.42	141	-27.42	63044	20	327	193
miR-8516	chi_circ_016003	141	-15.19	141	-15.19	60669	20	328	247
miR-8516	chi_circ_013123	142	-25.78	142	-25.78	57789	20	328	25
miR-8516	chi_circ_009048	153	-27.67	153	-27.67	53714	20	328	295
miR-8516	chi_circ_018762	156	-22.58	156	-22.58	63428	20	329	216
miR-8516	chi_circ_013839	145	-26.05	145	-26.05	58505	20	329	109
miR-8516	chi_circ_021134	142	-26.5	142	-26.5	65800	20	329	162
miR-8516	chi_circ_020906	140	-14.3	140	-14.3	65572	20	332	141
miR-8516	chi_circ_019335	140	-15.45	140	-15.45	64001	20	332	1
miR-8516	chi_circ_011505	143	-25.16	143	-25.16	56171	20	332	46
miR-8516	chi_circ_014597	152	-17.26	152	-17.26	59263	20	333	302
miR-8516	chi_circ_010884	146	-21.26	146	-21.26	55550	20	333	68
miR-8516	chi_circ_016372	145	-24.4	145	-24.4	61038	20	333	38
miR-8516	chi_circ_011021	141	-28.09	141	-28.09	55687	20	333	269
miR-8516	chi_circ_012658	140	-15.64	140	-15.64	57324	20	334	24
miR-8516	chi_circ_016929	143	-15.88	143	-15.88	61595	20	334	69
miR-8516	chi_circ_000046	143	-23.62	143	-23.62	44712	20	334	246
miR-8516	chi_circ_012993	142	-25.88	142	-25.88	57659	20	334	219
miR-8516	chi_circ_009050	153	-27.67	153	-27.67	53716	20	334	153
miR-8516	chi_circ_012718	143	-22.75	143	-22.75	57384	20	335	82
miR-8516	chi_circ_007827	145	-29.77	145	-29.77	52493	20	335	174
miR-8516	chi_circ_008898	142	-14.16	142	-14.16	53564	20	336	139
miR-8516	chi_circ_012076	142	-18.85	142	-18.85	56742	20	336	38
miR-8516	chi_circ_013858	144	-18.93	144	-18.93	58524	20	336	211
miR-8516	chi_circ_008143	140	-21.24	140	-21.24	52809	20	336	5
miR-8516	chi_circ_011611	145	-21.69	145	-21.69	56277	20	336	242
miR-8516	chi_circ_002526	141	-20.85	141	-20.85	47192	20	337	77
miR-8516	chi_circ_017510	287	-41.65	145	-22.09	62176	20	339	75 194
miR-8516	chi_circ_019617	140	-23.46	140	-23.46	64283	20	339	6
miR-8516	chi_circ_013150	141	-17.34	141	-17.34	57816	20	340	122
miR-8516	chi_circ_007915	148	-19.75	148	-19.75	52581	20	340	110
miR-8516	chi_circ_008497	140	-20.2	140	-20.2	53163	20	340	57
miR-8516	chi_circ_010743	140	-19.41	140	-19.41	55409	20	341	25
miR-8516	chi_circ_004679	146	-19.95	146	-19.95	49345	20	341	148
miR-8516	chi_circ_014585	152	-20.32	152	-20.32	59251	20	342	319
miR-8516	chi_circ_018940	157	-22.66	157	-22.66	63606	20	342	132
miR-8516	chi_circ_020753	146	-32.68	146	-32.68	65419	20	342	91
miR-8516	chi_circ_008119	146	-25.69	146	-25.69	52785	20	343	43
miR-8516	chi_circ_005794	142	-22.03	142	-22.03	50460	20	344	48
miR-8516	chi_circ_008220	290	-51.69	149	-25.95	52886	20	344	74 285
miR-8516	chi_circ_021601	150	-21.44	150	-21.44	66267	20	345	172
miR-8516	chi_circ_015891	142	-21.98	142	-21.98	60557	20	346	224
miR-8516	chi_circ_022297	149	-27.02	149	-27.02	66963	20	346	97
miR-8516	chi_circ_014083	145	-19.72	145	-19.72	58749	20	347	10
miR-8516	chi_circ_014542	154	-24.22	154	-24.22	59208	20	347	269
miR-8516	chi_circ_004581	143	-25.08	143	-25.08	49247	20	347	108
miR-8516	chi_circ_014653	140	-19.37	140	-19.37	59319	20	348	59
miR-8516	chi_circ_018810	145	-19.51	145	-19.51	63476	20	349	219
miR-8516	chi_circ_009182	143	-20.82	143	-20.82	53848	20	350	43
miR-8516	chi_circ_008877	145	-21.08	145	-21.08	53543	20	350	204
miR-8516	chi_circ_013331	152	-24.05	152	-24.05	57997	20	350	295
miR-8516	chi_circ_017831	146	-26.15	146	-26.15	62497	20	350	242
miR-8516	chi_circ_007313	148	-20.9	148	-20.9	51979	20	351	123
miR-8516	chi_circ_020094	142	-24.08	142	-24.08	64760	20	351	83
miR-8516	chi_circ_000852	140	-18.82	140	-18.82	45518	20	352	94
miR-8516	chi_circ_021373	149	-18.89	149	-18.89	66039	20	352	140
miR-8516	chi_circ_010454	149	-20.04	149	-20.04	55120	20	352	229
miR-8516	chi_circ_003514	145	-21.11	145	-21.11	48180	20	352	274
miR-8516	chi_circ_007514	158	-24.59	158	-24.59	52180	20	352	16
miR-8516	chi_circ_004456	149	-24.63	149	-24.63	49122	20	354	241
miR-8516	chi_circ_006483	142	-16.58	142	-16.58	51149	20	355	239
miR-8516	chi_circ_001731	140	-20.38	140	-20.38	46397	20	355	320
miR-8516	chi_circ_006136	151	-24.05	151	-24.05	50802	20	356	2
miR-8516	chi_circ_018377	141	-27.42	141	-27.42	63043	20	356	222
miR-8516	chi_circ_002286	146	-18.2	146	-18.2	46952	20	357	134
miR-8516	chi_circ_021621	147	-27.48	147	-27.48	66287	20	357	222
miR-8516	chi_circ_007708	140	-20.5	140	-20.5	52374	20	358	155
miR-8516	chi_circ_022275	140	-20.68	140	-20.68	66941	20	358	309
miR-8516	chi_circ_004518	143	-26.83	143	-26.83	49184	20	358	343
miR-8516	chi_circ_007080	148	-27.27	148	-27.27	51746	20	360	226
miR-8516	chi_circ_004181	140	-14.23	140	-14.23	48847	20	361	149
miR-8516	chi_circ_008587	144	-20.37	144	-20.37	53253	20	361	218
miR-8516	chi_circ_022299	149	-27.02	149	-27.02	66965	20	361	319
miR-8516	chi_circ_018320	153	-29.71	153	-29.71	62986	20	361	149
miR-8516	chi_circ_014399	312	-48.36	158	-25.16	59065	20	362	194 215
miR-8516	chi_circ_010640	155	-25.31	155	-25.31	55306	20	362	329
miR-8516	chi_circ_015960	140	-18.34	140	-18.34	60626	20	363	107
miR-8516	chi_circ_009809	305	-42.41	158	-24.5	54475	20	363	133 328
miR-8516	chi_circ_002198	142	-19.74	142	-19.74	46864	20	364	43
miR-8516	chi_circ_018126	140	-20.58	140	-20.58	62792	20	364	198
miR-8516	chi_circ_005168	152	-23.46	152	-23.46	49834	20	365	132
miR-8516	chi_circ_020224	144	-22.06	144	-22.06	64890	20	366	23
miR-8516	chi_circ_002277	146	-18.2	146	-18.2	46943	20	367	298
miR-8516	chi_circ_003402	141	-20.84	141	-20.84	48068	20	367	297
miR-8516	chi_circ_003435	144	-24.33	144	-24.33	48101	20	367	94
miR-8516	chi_circ_007999	148	-19.86	148	-19.86	52665	20	368	14
miR-8516	chi_circ_017613	141	-21.12	141	-21.12	62279	20	369	194
miR-8516	chi_circ_010960	145	-17.92	145	-17.92	55626	20	370	344
miR-8516	chi_circ_011463	148	-21.76	148	-21.76	56129	20	370	206
miR-8516	chi_circ_001283	150	-25.68	150	-25.68	45949	20	370	124
miR-8516	chi_circ_002369	281	-34.02	141	-17.62	47035	20	372	248 232
miR-8516	chi_circ_019744	153	-25.8	153	-25.8	64410	20	372	179
miR-8516	chi_circ_011821	146	-26.76	146	-26.76	56487	20	372	240
miR-8516	chi_circ_013956	142	-30.97	142	-30.97	58622	20	372	129
miR-8516	chi_circ_007855	140	-16.57	140	-16.57	52521	20	373	229
miR-8516	chi_circ_000034	143	-17.78	143	-17.78	44700	20	373	196
miR-8516	chi_circ_012814	142	-18.75	142	-18.75	57480	20	373	245
miR-8516	chi_circ_009600	148	-19.23	148	-19.23	54266	20	373	6
miR-8516	chi_circ_010967	148	-23.91	148	-23.91	55633	20	373	345
miR-8516	chi_circ_001365	148	-16.64	148	-16.64	46031	20	374	317
miR-8516	chi_circ_014090	143	-24.76	143	-24.76	58756	20	374	15
miR-8516	chi_circ_018639	140	-20.79	140	-20.79	63305	20	375	51
miR-8516	chi_circ_004855	149	-21.43	149	-21.43	49521	20	375	63
miR-8516	chi_circ_000062	152	-24.02	152	-24.02	44728	20	375	75
miR-8516	chi_circ_013067	150	-18.14	150	-18.14	57733	20	376	338
miR-8516	chi_circ_005094	140	-14.72	140	-14.72	49760	20	377	58
miR-8516	chi_circ_019369	145	-19.22	145	-19.22	64035	20	377	213
miR-8516	chi_circ_005091	141	-27.5	141	-27.5	49757	20	377	302
miR-8516	chi_circ_000007	148	-22.39	148	-22.39	44673	20	378	181
miR-8516	chi_circ_010913	145	-23.89	145	-23.89	55579	20	378	256
miR-8516	chi_circ_011634	150	-22.73	150	-22.73	56300	20	379	73
miR-8516	chi_circ_010941	143	-17.61	143	-17.61	55607	20	380	26
miR-8516	chi_circ_007072	142	-24.86	142	-24.86	51738	20	381	109
miR-8516	chi_circ_009863	145	-26.65	145	-26.65	54529	20	381	124
miR-8516	chi_circ_001643	144	-19.47	144	-19.47	46309	20	382	259
miR-8516	chi_circ_015050	150	-24.54	150	-24.54	59716	20	382	232
miR-8516	chi_circ_011820	146	-26.76	146	-26.76	56486	20	382	240
miR-8516	chi_circ_021983	140	-17.24	140	-17.24	66649	20	383	1
miR-8516	chi_circ_008970	149	-20.46	149	-20.46	53636	20	383	133
miR-8516	chi_circ_011819	146	-26.76	146	-26.76	56485	20	384	240
miR-8516	chi_circ_017591	142	-30.18	142	-30.18	62257	20	384	336
miR-8516	chi_circ_009594	152	-17.68	152	-17.68	54260	20	386	359
miR-8516	chi_circ_011826	140	-21.68	140	-21.68	56492	20	386	189
miR-8516	chi_circ_008569	145	-23.38	145	-23.38	53235	20	386	162
miR-8516	chi_circ_007807	147	-24.12	147	-24.12	52473	20	387	143
miR-8516	chi_circ_012562	150	-23.46	150	-23.46	57228	20	388	217
miR-8516	chi_circ_013285	141	-24.78	141	-24.78	57951	20	388	71
miR-8516	chi_circ_013860	144	-18.93	144	-18.93	58526	20	389	49
miR-8516	chi_circ_013829	140	-21.09	140	-21.09	58495	20	390	35
miR-8516	chi_circ_002674	144	-25.8	144	-25.8	47340	20	390	199
miR-8516	chi_circ_007109	147	-27	147	-27	51775	20	390	78
miR-8516	chi_circ_014132	148	-27.07	148	-27.07	58798	20	390	204
miR-8516	chi_circ_002890	146	-24.56	146	-24.56	47556	20	391	175
miR-8516	chi_circ_000427	142	-19.98	142	-19.98	45093	20	393	247
miR-8516	chi_circ_003278	150	-21.53	150	-21.53	47944	20	393	308
miR-8516	chi_circ_018235	145	-23.07	145	-23.07	62901	20	393	2
miR-8516	chi_circ_015068	148	-21.14	148	-21.14	59734	20	394	249
miR-8516	chi_circ_019756	156	-22.35	156	-22.35	64422	20	394	257
miR-8516	chi_circ_012656	140	-15.64	140	-15.64	57322	20	395	85
miR-8516	chi_circ_017793	152	-23.76	152	-23.76	62459	20	395	223
miR-8516	chi_circ_013855	154	-24.7	154	-24.7	58521	20	395	157
miR-8516	chi_circ_012638	150	-25.36	150	-25.36	57304	20	395	174
miR-8516	chi_circ_020408	150	-18.73	150	-18.73	65074	20	396	35
miR-8516	chi_circ_011981	149	-23.85	149	-23.85	56647	20	396	3
miR-8516	chi_circ_007378	145	-25.87	145	-25.87	52044	20	396	118
miR-8516	chi_circ_001931	161	-26.18	161	-26.18	46597	20	396	160
miR-8516	chi_circ_017098	149	-17.07	149	-17.07	61764	20	397	81
miR-8516	chi_circ_003848	296	-52.55	150	-28.96	48514	20	397	195 372
miR-8516	chi_circ_004411	150	-21.87	150	-21.87	49077	20	398	199
miR-8516	chi_circ_002001	141	-15.96	141	-15.96	46667	20	399	212
miR-8516	chi_circ_013139	140	-20.85	140	-20.85	57805	20	399	21
miR-8516	chi_circ_008699	144	-24.98	144	-24.98	53365	20	399	169
miR-8516	chi_circ_013023	150	-25.09	150	-25.09	57689	20	399	359
miR-8516	chi_circ_006406	141	-23.83	141	-23.83	51072	20	401	92
miR-8516	chi_circ_004412	150	-21.87	150	-21.87	49078	20	402	199
miR-8516	chi_circ_017838	140	-23.42	140	-23.42	62504	20	402	126
miR-8516	chi_circ_022118	150	-24.16	150	-24.16	66784	20	402	49
miR-8516	chi_circ_006417	150	-21.08	150	-21.08	51083	20	403	286
miR-8516	chi_circ_016250	154	-23.14	154	-23.14	60916	20	403	234
miR-8516	chi_circ_004262	145	-23.89	145	-23.89	48928	20	403	306
miR-8516	chi_circ_007723	155	-26.75	155	-26.75	52389	20	404	71
miR-8516	chi_circ_018011	159	-29.31	159	-29.31	62677	20	404	250
miR-8516	chi_circ_020380	140	-30.71	140	-30.71	65046	20	404	373
miR-8516	chi_circ_011476	141	-17.68	141	-17.68	56142	20	405	54
miR-8516	chi_circ_013800	143	-17.75	143	-17.75	58466	20	405	382
miR-8516	chi_circ_018544	142	-18.28	142	-18.28	63210	20	405	288
miR-8516	chi_circ_012461	145	-21.13	145	-21.13	57127	20	405	182
miR-8516	chi_circ_004684	158	-22.78	158	-22.78	49350	20	405	235
miR-8516	chi_circ_006104	146	-24.53	146	-24.53	50770	20	405	32
miR-8516	chi_circ_002584	153	-22.33	153	-22.33	47250	20	406	175
miR-8516	chi_circ_003933	143	-22.55	143	-22.55	48599	20	406	267
miR-8516	chi_circ_004902	146	-22.85	146	-22.85	49568	20	406	376
miR-8516	chi_circ_019555	145	-18.83	145	-18.83	64221	20	407	362
miR-8516	chi_circ_020933	146	-20.36	146	-20.36	65599	20	407	85
miR-8516	chi_circ_012688	143	-27.09	143	-27.09	57354	20	407	287
miR-8516	chi_circ_014690	160	-35.07	160	-35.07	59356	20	407	287
miR-8516	chi_circ_009699	141	-18.85	141	-18.85	54365	20	408	54
miR-8516	chi_circ_013976	141	-19.89	141	-19.89	58642	20	408	67
miR-8516	chi_circ_009061	160	-22.7	160	-22.7	53727	20	408	357
miR-8516	chi_circ_019867	146	-19.13	146	-19.13	64533	20	409	141
miR-8516	chi_circ_007908	145	-22.49	145	-22.49	52574	20	409	245
miR-8516	chi_circ_011022	141	-28.09	141	-28.09	55688	20	409	269
miR-8516	chi_circ_015274	150	-21.09	150	-21.09	59940	20	410	23
miR-8516	chi_circ_006935	143	-20.17	143	-20.17	51601	20	411	329
miR-8516	chi_circ_017267	141	-17.89	141	-17.89	61933	20	412	122
miR-8516	chi_circ_001559	141	-18.02	141	-18.02	46225	20	412	146
miR-8516	chi_circ_007976	141	-20.3	141	-20.3	52642	20	412	217
miR-8516	chi_circ_007487	144	-22.36	144	-22.36	52153	20	412	89
miR-8516	chi_circ_012922	150	-24.56	150	-24.56	57588	20	412	192
miR-8516	chi_circ_018815	147	-16.42	147	-16.42	63481	20	413	9
miR-8516	chi_circ_017694	141	-18.81	141	-18.81	62360	20	413	117
miR-8516	chi_circ_021926	143	-16.99	143	-16.99	66592	20	414	293
miR-8516	chi_circ_015012	142	-18.86	142	-18.86	59678	20	414	317
miR-8516	chi_circ_009604	142	-21.02	142	-21.02	54270	20	414	96
miR-8516	chi_circ_019160	140	-21.03	140	-21.03	63826	20	414	196
miR-8516	chi_circ_005792	142	-22.03	142	-22.03	50458	20	414	315
miR-8516	chi_circ_007430	142	-20.61	142	-20.61	52096	20	415	149
miR-8516	chi_circ_013293	149	-23.49	149	-23.49	57959	20	415	317
miR-8516	chi_circ_004209	142	-15.41	142	-15.41	48875	20	416	347
miR-8516	chi_circ_010001	150	-22.72	150	-22.72	54667	20	416	233
miR-8516	chi_circ_008904	157	-25.21	157	-25.21	53570	20	416	206
miR-8516	chi_circ_012483	153	-25.72	153	-25.72	57149	20	416	30
miR-8516	chi_circ_016958	140	-19.01	140	-19.01	61624	20	417	123
miR-8516	chi_circ_005827	149	-27.45	149	-27.45	50493	20	417	236
miR-8516	chi_circ_000169	141	-21.62	141	-21.62	44835	20	418	354
miR-8516	chi_circ_014818	308	-48.53	168	-28.73	59484	20	418	213 230
miR-8516	chi_circ_016890	142	-17.43	142	-17.43	61556	20	419	1
miR-8516	chi_circ_022316	160	-24.69	160	-24.69	66982	20	419	141
miR-8516	chi_circ_004991	145	-25.49	145	-25.49	49657	20	419	138
miR-8516	chi_circ_013266	148	-20.15	148	-20.15	57932	20	420	44
miR-8516	chi_circ_019114	140	-20.52	140	-20.52	63780	20	420	228
miR-8516	chi_circ_010584	153	-21.21	153	-21.21	55250	20	421	79
miR-8516	chi_circ_013130	153	-30.97	153	-30.97	57796	20	421	392
miR-8516	chi_circ_012918	152	-22.23	152	-22.23	57584	20	423	13
miR-8516	chi_circ_004672	147	-25.13	147	-25.13	49338	20	423	269
miR-8516	chi_circ_019758	156	-22.35	156	-22.35	64424	20	424	46
miR-8516	chi_circ_011824	142	-18.19	142	-18.19	56490	20	425	7
miR-8516	chi_circ_012385	149	-22.78	149	-22.78	57051	20	425	353
miR-8516	chi_circ_003649	142	-24.22	142	-24.22	48315	20	425	227
miR-8516	chi_circ_006487	142	-16.58	142	-16.58	51153	20	426	25
miR-8516	chi_circ_014753	151	-24.89	151	-24.89	59419	20	426	243
miR-8516	chi_circ_007550	151	-26.44	151	-26.44	52216	20	426	21
miR-8516	chi_circ_016652	140	-17.35	140	-17.35	61318	20	427	308
miR-8516	chi_circ_019158	140	-21.03	140	-21.03	63824	20	427	209
miR-8516	chi_circ_013609	154	-21.67	154	-21.67	58275	20	427	136
miR-8516	chi_circ_004213	142	-15.41	142	-15.41	48879	20	428	10
miR-8516	chi_circ_018071	144	-17.69	144	-17.69	62737	20	428	208
miR-8516	chi_circ_012811	150	-25.98	150	-25.98	57477	20	428	130
miR-8516	chi_circ_010654	141	-27.11	141	-27.11	55320	20	428	379
miR-8516	chi_circ_011507	151	-27.84	151	-27.84	56173	20	428	54
miR-8516	chi_circ_017813	145	-17.52	145	-17.52	62479	20	429	97
miR-8516	chi_circ_015854	145	-17.86	145	-17.86	60520	20	429	240
miR-8516	chi_circ_002820	141	-18.25	141	-18.25	47486	20	429	78
miR-8516	chi_circ_007549	151	-26.44	151	-26.44	52215	20	429	24
miR-8516	chi_circ_021135	142	-26.5	142	-26.5	65801	20	429	162
miR-8516	chi_circ_002284	146	-18.2	146	-18.2	46950	20	430	207
miR-8516	chi_circ_005012	295	-40.44	153	-21.59	49678	20	430	156 390
miR-8516	chi_circ_000138	145	-19.94	145	-19.94	44804	20	431	127
miR-8516	chi_circ_001434	140	-20.48	140	-20.48	46100	20	431	221
miR-8516	chi_circ_017614	141	-21.12	141	-21.12	62280	20	431	336
miR-8516	chi_circ_001638	144	-19.47	144	-19.47	46304	20	432	102
miR-8516	chi_circ_009894	142	-19.53	142	-19.53	54560	20	432	250
miR-8516	chi_circ_005496	152	-20	152	-20	50162	20	432	145
miR-8516	chi_circ_008498	140	-20.2	140	-20.2	53164	20	432	149
miR-8516	chi_circ_002296	143	-23.18	143	-23.18	46962	20	432	84
miR-8516	chi_circ_012687	148	-26.33	148	-26.33	57353	20	433	119
miR-8516	chi_circ_020643	157	-28.88	157	-28.88	65309	20	433	272
miR-8516	chi_circ_010710	140	-15.03	140	-15.03	55376	20	434	185
miR-8516	chi_circ_003602	144	-25.22	144	-25.22	48268	20	434	94
miR-8516	chi_circ_010524	149	-18.95	149	-18.95	55190	20	435	91
miR-8516	chi_circ_001639	144	-19.47	144	-19.47	46305	20	435	105
miR-8516	chi_circ_019413	152	-23.56	152	-23.56	64079	20	435	302
miR-8516	chi_circ_001178	140	-23.98	140	-23.98	45844	20	435	140
miR-8516	chi_circ_012074	142	-18.85	142	-18.85	56740	20	436	300
miR-8516	chi_circ_013159	149	-24.4	149	-24.4	57825	20	436	268
miR-8516	chi_circ_015570	151	-25.44	151	-25.44	60236	20	436	41
miR-8516	chi_circ_008214	144	-18.92	144	-18.92	52880	20	437	141
miR-8516	chi_circ_020448	146	-21.16	146	-21.16	65114	20	437	301
miR-8516	chi_circ_002891	146	-24.56	146	-24.56	47557	20	437	390
miR-8516	chi_circ_016930	143	-15.88	143	-15.88	61596	20	438	173
miR-8516	chi_circ_011674	148	-20.02	148	-20.02	56340	20	438	254
miR-8516	chi_circ_014899	148	-27.07	148	-27.07	59565	20	439	202
miR-8516	chi_circ_010012	142	-19.68	142	-19.68	54678	20	440	265
miR-8516	chi_circ_010015	285	-48.64	143	-27.35	54681	20	440	354 11
miR-8516	chi_circ_007228	145	-17.97	145	-17.97	51894	20	441	309
miR-8516	chi_circ_011460	148	-21.76	148	-21.76	56126	20	441	206
miR-8516	chi_circ_015807	142	-18.59	142	-18.59	60473	20	442	390
miR-8516	chi_circ_015808	146	-21.55	146	-21.55	60474	20	442	148
miR-8516	chi_circ_008308	143	-24.36	143	-24.36	52974	20	442	362
miR-8516	chi_circ_014192	148	-28.53	148	-28.53	58858	20	442	124
miR-8516	chi_circ_008053	163	-28.85	163	-28.85	52719	20	442	219
miR-8516	chi_circ_019336	140	-15.45	140	-15.45	64002	20	443	1
miR-8516	chi_circ_021500	149	-19.64	149	-19.64	66166	20	443	164
miR-8516	chi_circ_017785	148	-23.02	148	-23.02	62451	20	443	8
miR-8516	chi_circ_017870	143	-24.46	143	-24.46	62536	20	443	53
miR-8516	chi_circ_001766	153	-26.46	153	-26.46	46432	20	443	393
miR-8516	chi_circ_022298	149	-27.02	149	-27.02	66964	20	444	195
miR-8516	chi_circ_017860	154	-28.43	154	-28.43	62526	20	444	411
miR-8516	chi_circ_014312	280	-30.75	140	-15.95	58978	20	445	174 216
miR-8516	chi_circ_004459	148	-23.99	148	-23.99	49125	20	445	371
miR-8516	chi_circ_006755	145	-19.27	145	-19.27	51421	20	446	119
miR-8516	chi_circ_021146	140	-20.65	140	-20.65	65812	20	446	42
miR-8516	chi_circ_006122	161	-26.31	161	-26.31	50788	20	446	160
miR-8516	chi_circ_012628	145	-28.67	145	-28.67	57294	20	446	223
miR-8516	chi_circ_008895	142	-14.16	142	-14.16	53561	20	447	250
miR-8516	chi_circ_011896	141	-17.56	141	-17.56	56562	20	447	264
miR-8516	chi_circ_017316	144	-18.34	144	-18.34	61982	20	447	22
miR-8516	chi_circ_017096	149	-17.07	149	-17.07	61762	20	448	81
miR-8516	chi_circ_011418	140	-18.08	140	-18.08	56084	20	448	328
miR-8516	chi_circ_012447	140	-19.68	140	-19.68	57113	20	448	147
miR-8516	chi_circ_006484	142	-16.58	142	-16.58	51150	20	449	239
miR-8516	chi_circ_011464	148	-21.76	148	-21.76	56130	20	449	285
miR-8516	chi_circ_021392	142	-17.44	142	-17.44	66058	20	450	344
miR-8516	chi_circ_010220	140	-28.17	140	-28.17	54886	20	450	346
miR-8516	chi_circ_015959	140	-18.34	140	-18.34	60625	20	451	195
miR-8516	chi_circ_014543	154	-24.22	154	-24.22	59209	20	451	269
miR-8516	chi_circ_016374	142	-19.14	142	-19.14	61040	20	452	230
miR-8516	chi_circ_022098	142	-23.15	142	-23.15	66764	20	452	250
miR-8516	chi_circ_014786	146	-24.38	146	-24.38	59452	20	452	392
miR-8516	chi_circ_006734	141	-29.84	141	-29.84	51400	20	453	79
miR-8516	chi_circ_021916	156	-26.65	156	-26.65	66582	20	454	1
miR-8516	chi_circ_018130	140	-20.58	140	-20.58	62796	20	455	21
miR-8516	chi_circ_013861	144	-18.93	144	-18.93	58527	20	456	49
miR-8516	chi_circ_012654	150	-20.23	150	-20.23	57320	20	456	326
miR-8516	chi_circ_002823	142	-22.04	142	-22.04	47489	20	456	346
miR-8516	chi_circ_001734	142	-22.34	142	-22.34	46400	20	456	168
miR-8516	chi_circ_003447	151	-28.21	151	-28.21	48113	20	456	433
miR-8516	chi_circ_009030	140	-29.12	140	-29.12	53696	20	456	217
miR-8516	chi_circ_016895	142	-18.67	142	-18.67	61561	20	457	197
miR-8516	chi_circ_014268	146	-19.31	146	-19.31	58934	20	457	256
miR-8516	chi_circ_017840	145	-25.9	145	-25.9	62506	20	458	291
miR-8516	chi_circ_005090	141	-27.5	141	-27.5	49756	20	458	302
miR-8516	chi_circ_013491	143	-19.9	143	-19.9	58157	20	459	364
miR-8516	chi_circ_012691	140	-18.54	140	-18.54	57357	20	460	320
miR-8516	chi_circ_010412	143	-21.4	143	-21.4	55078	20	460	155
miR-8516	chi_circ_010982	147	-17.31	147	-17.31	55648	20	461	163
miR-8516	chi_circ_005793	142	-22.03	142	-22.03	50459	20	461	165
miR-8516	chi_circ_017612	141	-21.12	141	-21.12	62278	20	462	194
miR-8516	chi_circ_013065	146	-27.44	146	-27.44	57731	20	462	19
miR-8516	chi_circ_009181	143	-20.82	143	-20.82	53847	20	463	43
miR-8516	chi_circ_011386	147	-21.11	147	-21.11	56052	20	463	284
miR-8516	chi_circ_014598	152	-17.26	152	-17.26	59264	20	464	302
miR-8516	chi_circ_017269	141	-17.89	141	-17.89	61935	20	464	122
miR-8516	chi_circ_010601	141	-20.82	141	-20.82	55267	20	464	245
miR-8516	chi_circ_011298	154	-23.23	154	-23.23	55964	20	464	79
miR-8516	chi_circ_009031	140	-29.12	140	-29.12	53697	20	464	217
miR-8516	chi_circ_021044	140	-17.03	140	-17.03	65710	20	465	16
miR-8516	chi_circ_006150	151	-21.12	151	-21.12	50816	20	465	389
miR-8516	chi_circ_019602	152	-22.95	152	-22.95	64268	20	465	359
miR-8516	chi_circ_020302	141	-24.28	141	-24.28	64968	20	465	296
miR-8516	chi_circ_013107	141	-25.43	141	-25.43	57773	20	465	184
miR-8516	chi_circ_004957	145	-21.67	145	-21.67	49623	20	466	427
miR-8516	chi_circ_004583	143	-25.08	143	-25.08	49249	20	466	372
miR-8516	chi_circ_016558	162	-31.63	162	-31.63	61224	20	466	133
miR-8516	chi_circ_015892	142	-21.98	142	-21.98	60558	20	467	345
miR-8516	chi_circ_012735	150	-22.26	150	-22.26	57401	20	467	294
miR-8516	chi_circ_008251	155	-23.6	155	-23.6	52917	20	467	6
miR-8516	chi_circ_012641	150	-25.36	150	-25.36	57307	20	467	51
miR-8516	chi_circ_009593	152	-17.68	152	-17.68	54259	20	468	359
miR-8516	chi_circ_021243	149	-21.03	149	-21.03	65909	20	469	186
miR-8516	chi_circ_019863	153	-22.35	153	-22.35	64529	20	469	150
miR-8516	chi_circ_014100	143	-24.83	143	-24.83	58766	20	470	374
miR-8516	chi_circ_004307	146	-26.24	146	-26.24	48973	20	470	269
miR-8516	chi_circ_010186	142	-17.96	142	-17.96	54852	20	471	370
miR-8516	chi_circ_021501	149	-19.64	149	-19.64	66167	20	471	437
miR-8516	chi_circ_022278	140	-20.68	140	-20.68	66944	20	471	81
miR-8516	chi_circ_018862	142	-20.77	142	-20.77	63528	20	471	414
miR-8516	chi_circ_015812	144	-21.42	144	-21.42	60478	20	471	264
miR-8516	chi_circ_001640	144	-19.47	144	-19.47	46306	20	472	259
miR-8516	chi_circ_004766	145	-20.28	145	-20.28	49432	20	472	312
miR-8516	chi_circ_005945	157	-24.71	157	-24.71	50611	20	472	211
miR-8516	chi_circ_017268	141	-17.89	141	-17.89	61934	20	473	122
miR-8516	chi_circ_015469	145	-23.1	145	-23.1	60135	20	473	191
miR-8516	chi_circ_012644	145	-23.11	145	-23.11	57310	20	473	187
miR-8516	chi_circ_006744	150	-24.37	150	-24.37	51410	20	473	272
miR-8516	chi_circ_019394	146	-21.44	146	-21.44	64060	20	474	89
miR-8516	chi_circ_000040	142	-23.8	142	-23.8	44706	20	474	60
miR-8516	chi_circ_012639	150	-25.36	150	-25.36	57305	20	474	174
miR-8516	chi_circ_014583	152	-20.32	152	-20.32	59249	20	475	452
miR-8516	chi_circ_013826	140	-21.09	140	-21.09	58492	20	475	120
miR-8516	chi_circ_004910	140	-21.46	140	-21.46	49576	20	475	214
miR-8516	chi_circ_015813	148	-22.18	148	-22.18	60479	20	475	349
miR-8516	chi_circ_009029	140	-29.12	140	-29.12	53695	20	475	236
miR-8516	chi_circ_017360	141	-21.12	141	-21.12	62026	20	476	5
miR-8516	chi_circ_018374	141	-27.42	141	-27.42	63040	20	476	342
miR-8516	chi_circ_015811	142	-17.69	142	-17.69	60477	20	477	318
miR-8516	chi_circ_013690	142	-19.3	142	-19.3	58356	20	477	146
miR-8516	chi_circ_018533	145	-21.54	145	-21.54	63199	20	477	51
miR-8516	chi_circ_013675	287	-42.66	146	-23.21	58341	20	477	99 456
miR-8516	chi_circ_004357	159	-23.95	159	-23.95	49023	20	478	243
miR-8516	chi_circ_013476	152	-24.31	152	-24.31	58142	20	478	451
miR-8516	chi_circ_009651	286	-45.94	144	-27.25	54317	20	478	103 175
miR-8516	chi_circ_000061	152	-24.02	152	-24.02	44727	20	479	179
miR-8516	chi_circ_022314	140	-26.52	140	-26.52	66980	20	479	256
miR-8516	chi_circ_013768	152	-29.84	152	-29.84	58434	20	479	418
miR-8516	chi_circ_017911	148	-20.84	148	-20.84	62577	20	480	330
miR-8516	chi_circ_012719	143	-22.75	143	-22.75	57385	20	480	227
miR-8516	chi_circ_008598	141	-25.83	141	-25.83	53264	20	480	436
miR-8516	chi_circ_004342	141	-24.34	141	-24.34	49008	20	482	398
miR-8516	chi_circ_011504	143	-25.16	143	-25.16	56170	20	482	196
miR-8516	chi_circ_016460	141	-33.75	141	-33.75	61126	20	482	243
miR-8516	chi_circ_021628	142	-21.38	142	-21.38	66294	20	483	81
miR-8516	chi_circ_018127	140	-20.58	140	-20.58	62793	20	484	198
miR-8516	chi_circ_015273	150	-21.09	150	-21.09	59939	20	484	23
miR-8516	chi_circ_015173	140	-22.05	140	-22.05	59839	20	484	302
miR-8516	chi_circ_000063	152	-24.02	152	-24.02	44729	20	484	75
miR-8516	chi_circ_018009	159	-29.31	159	-29.31	62675	20	484	145
miR-8516	chi_circ_010829	168	-31.22	168	-31.22	55495	20	484	52
miR-8516	chi_circ_013063	140	-18.06	140	-18.06	57729	20	485	445
miR-8516	chi_circ_011550	146	-17.91	146	-17.91	56216	20	486	356
miR-8516	chi_circ_009184	144	-17.93	144	-17.93	53850	20	486	343
miR-8516	chi_circ_001932	141	-15.58	141	-15.58	46598	20	487	118
miR-8516	chi_circ_020055	141	-23.08	141	-23.08	64721	20	487	274
miR-8516	chi_circ_015982	143	-23.43	143	-23.43	60648	20	487	39
miR-8516	chi_circ_019416	140	-18.07	140	-18.07	64082	20	488	94
miR-8516	chi_circ_008000	148	-19.86	148	-19.86	52666	20	488	14
miR-8516	chi_circ_001838	144	-20.31	144	-20.31	46504	20	488	449
miR-8516	chi_circ_000187	152	-22.58	152	-22.58	44853	20	488	412
miR-8516	chi_circ_002195	140	-17.24	140	-17.24	46861	20	489	145
miR-8516	chi_circ_019110	140	-20.52	140	-20.52	63776	20	489	423
miR-8516	chi_circ_009603	142	-21.02	142	-21.02	54269	20	489	96
miR-8516	chi_circ_005192	292	-44.66	150	-24.4	49858	20	489	284 193
miR-8516	chi_circ_004562	148	-24.89	148	-24.89	49228	20	489	17
miR-8516	chi_circ_014900	149	-25.77	149	-25.77	59566	20	489	45
miR-8516	chi_circ_007856	140	-16.57	140	-16.57	52522	20	490	229
miR-8516	chi_circ_014625	143	-20.3	143	-20.3	59291	20	490	155
miR-8516	chi_circ_007839	145	-22.27	145	-22.27	52505	20	490	232
miR-8516	chi_circ_005977	150	-25.85	150	-25.85	50643	20	490	117
miR-8516	chi_circ_005586	141	-19.29	141	-19.29	50252	20	491	67
miR-8516	chi_circ_000428	142	-19.98	142	-19.98	45094	20	491	429
miR-8516	chi_circ_016928	143	-15.88	143	-15.88	61594	20	492	69
miR-8516	chi_circ_007519	140	-24.42	140	-24.42	52185	20	492	374
miR-8516	chi_circ_004499	149	-24.91	149	-24.91	49165	20	492	15
miR-8516	chi_circ_007097	140	-26.75	140	-26.75	51763	20	492	335
miR-8516	chi_circ_022265	142	-17.5	142	-17.5	66931	20	493	83
miR-8516	chi_circ_016387	438	-64.56	152	-22.94	61053	20	493	73 31 410
miR-8516	chi_circ_008963	143	-24.21	143	-24.21	53629	20	493	258
miR-8516	chi_circ_013158	149	-24.4	149	-24.4	57824	20	493	268
miR-8516	chi_circ_021795	141	-17.31	141	-17.31	66461	20	495	116
miR-8516	chi_circ_004942	141	-18.45	141	-18.45	49608	20	495	324
miR-8516	chi_circ_000459	152	-28.08	152	-28.08	45125	20	495	391
miR-8516	chi_circ_013077	147	-22.02	147	-22.02	57743	20	497	89
miR-8516	chi_circ_022119	150	-24.16	150	-24.16	66785	20	497	447
miR-8516	chi_circ_003811	141	-20.49	141	-20.49	48477	20	498	147
miR-8516	chi_circ_017128	143	-23.5	143	-23.5	61794	20	499	65
miR-8516	chi_circ_001744	148	-20.78	148	-20.78	46410	20	500	427
miR-8516	chi_circ_009130	150	-22.96	150	-22.96	53796	20	500	226
miR-8516	chi_circ_011466	156	-27.85	156	-27.85	56132	20	500	209
miR-8516	chi_circ_014044	141	-24.51	141	-24.51	58710	20	501	408
miR-8516	chi_circ_000758	157	-25.34	157	-25.34	45424	20	501	191
miR-8516	chi_circ_008189	140	-26.44	140	-26.44	52855	20	501	446
miR-8516	chi_circ_014314	144	-27.26	144	-27.26	58980	20	502	341
miR-8516	chi_circ_006720	144	-21.73	144	-21.73	51386	20	503	372
miR-8516	chi_circ_009875	141	-22.29	141	-22.29	54541	20	503	126
miR-8516	chi_circ_010968	148	-23.91	148	-23.91	55634	20	503	475
miR-8516	chi_circ_002009	141	-18.38	141	-18.38	46675	20	504	368
miR-8516	chi_circ_018017	141	-20.2	141	-20.2	62683	20	504	452
miR-8516	chi_circ_012949	142	-22.3	142	-22.3	57615	20	504	447
miR-8516	chi_circ_020449	146	-21.16	146	-21.16	65115	20	505	369
miR-8516	chi_circ_003403	141	-20.84	141	-20.84	48069	20	506	297
miR-8516	chi_circ_003648	142	-24.22	142	-24.22	48314	20	506	227
miR-8516	chi_circ_021495	144	-28.48	144	-28.48	66161	20	506	134
miR-8516	chi_circ_018909	170	-33.55	170	-33.55	63575	20	506	130
miR-8516	chi_circ_012540	143	-20.93	143	-20.93	57206	20	507	232
miR-8516	chi_circ_010969	148	-23.91	148	-23.91	55635	20	507	479
miR-8516	chi_circ_007310	160	-30.53	160	-30.53	51976	20	507	454
miR-8516	chi_circ_008199	143	-20.35	143	-20.35	52865	20	508	176
miR-8516	chi_circ_018146	144	-23.76	144	-23.76	62812	20	508	79
miR-8516	chi_circ_008332	142	-25.29	142	-25.29	52998	20	508	137
miR-8516	chi_circ_005097	140	-14.72	140	-14.72	49763	20	509	415
miR-8516	chi_circ_007916	148	-19.75	148	-19.75	52582	20	509	110
miR-8516	chi_circ_013138	140	-20.85	140	-20.85	57804	20	509	131
miR-8516	chi_circ_013983	142	-21.32	142	-21.32	58649	20	509	278
miR-8516	chi_circ_006869	146	-23.51	146	-23.51	51535	20	509	348
miR-8516	chi_circ_015958	140	-18.34	140	-18.34	60624	20	510	254
miR-8516	chi_circ_007311	160	-30.53	160	-30.53	51977	20	510	457
miR-8516	chi_circ_002238	145	-18.13	145	-18.13	46904	20	511	423
miR-8516	chi_circ_013124	142	-25.78	142	-25.78	57790	20	511	208
miR-8516	chi_circ_013835	145	-31.53	145	-31.53	58501	20	511	28
miR-8516	chi_circ_018008	152	-22.67	152	-22.67	62674	20	512	332
miR-8516	chi_circ_001363	148	-16.64	148	-16.64	46029	20	513	317
miR-8516	chi_circ_015069	148	-21.14	148	-21.14	59735	20	513	368
miR-8516	chi_circ_017153	151	-26.86	151	-26.86	61819	20	513	86
miR-8516	chi_circ_013413	154	-18.09	154	-18.09	58079	20	514	182
miR-8516	chi_circ_021670	151	-20.37	151	-20.37	66336	20	514	15
miR-8516	chi_circ_021605	145	-21.93	145	-21.93	66271	20	514	368
miR-8516	chi_circ_013977	141	-19.89	141	-19.89	58643	20	515	67
miR-8516	chi_circ_012409	141	-20.04	141	-20.04	57075	20	515	487
miR-8516	chi_circ_011905	144	-20.83	144	-20.83	56571	20	515	61
miR-8516	chi_circ_013635	150	-18.48	150	-18.48	58301	20	516	258
miR-8516	chi_circ_008496	140	-20.2	140	-20.2	53162	20	516	149
miR-8516	chi_circ_020017	141	-21.73	141	-21.73	64683	20	516	458
miR-8516	chi_circ_011432	150	-24.02	150	-24.02	56098	20	516	159
miR-8516	chi_circ_005082	145	-24.34	145	-24.34	49748	20	516	215
miR-8516	chi_circ_006023	141	-14.61	141	-14.61	50689	20	518	321
miR-8516	chi_circ_015176	140	-22.05	140	-22.05	59842	20	518	406
miR-8516	chi_circ_001802	141	-21.34	141	-21.34	46468	20	519	490
miR-8516	chi_circ_010325	153	-23.37	153	-23.37	54991	20	519	391
miR-8516	chi_circ_020585	152	-24.4	152	-24.4	65251	20	519	99
miR-8516	chi_circ_004523	142	-18.09	142	-18.09	49189	20	520	280
miR-8516	chi_circ_011461	148	-21.76	148	-21.76	56127	20	520	285
miR-8516	chi_circ_009712	144	-25.93	144	-25.93	54378	20	520	180
miR-8516	chi_circ_002278	146	-18.2	146	-18.2	46944	20	521	298
miR-8516	chi_circ_014519	145	-22.52	145	-22.52	59185	20	522	468
miR-8516	chi_circ_021512	147	-19.26	147	-19.26	66178	20	523	405
miR-8516	chi_circ_004903	141	-20.07	141	-20.07	49569	20	523	333
miR-8516	chi_circ_004911	140	-21.46	140	-21.46	49577	20	523	31
miR-8516	chi_circ_013489	145	-19.29	145	-19.29	58155	20	524	445
miR-8516	chi_circ_007845	146	-26.59	146	-26.59	52511	20	524	325
miR-8516	chi_circ_008930	140	-14.22	140	-14.22	53596	20	525	146
miR-8516	chi_circ_017597	151	-27.69	151	-27.69	62263	20	525	38
miR-8516	chi_circ_008054	163	-28.85	163	-28.85	52720	20	525	219
miR-8516	chi_circ_006426	146	-19.83	146	-19.83	51092	20	526	212
miR-8516	chi_circ_012088	143	-20.37	143	-20.37	56754	20	526	471
miR-8516	chi_circ_021074	142	-21.42	142	-21.42	65740	20	526	54
miR-8516	chi_circ_001222	148	-21.67	148	-21.67	45888	20	526	380
miR-8516	chi_circ_000094	143	-24.31	143	-24.31	44760	20	526	439
miR-8516	chi_circ_007607	143	-25.87	143	-25.87	52273	20	526	112
miR-8516	chi_circ_000756	174	-29.49	174	-29.49	45422	20	526	167
miR-8516	chi_circ_008206	147	-18.5	147	-18.5	52872	20	527	263
miR-8516	chi_circ_013120	142	-25.78	142	-25.78	57786	20	527	25
miR-8516	chi_circ_017629	141	-23.8	141	-23.8	62295	20	528	113
miR-8516	chi_circ_002361	160	-27.9	160	-27.9	47027	20	528	265
miR-8516	chi_circ_001759	152	-17.26	152	-17.26	46425	20	529	242
miR-8516	chi_circ_010190	140	-21.19	140	-21.19	54856	20	529	458
miR-8516	chi_circ_017715	150	-25.71	150	-25.71	62381	20	529	367
miR-8516	chi_circ_004287	141	-15.44	141	-15.44	48953	20	530	307
miR-8516	chi_circ_004288	141	-15.44	141	-15.44	48954	20	530	142
miR-8516	chi_circ_008178	148	-20.72	148	-20.72	52844	20	530	170
miR-8516	chi_circ_018855	142	-21.49	142	-21.49	63521	20	530	492
miR-8516	chi_circ_004043	141	-23.45	141	-23.45	48709	20	531	454
miR-8516	chi_circ_006269	140	-14.72	140	-14.72	50935	20	532	460
miR-8516	chi_circ_019022	290	-41.64	149	-20.9	63688	20	532	36 269
miR-8516	chi_circ_015893	142	-21.98	142	-21.98	60559	20	532	410
miR-8516	chi_circ_007721	155	-26.75	155	-26.75	52387	20	532	71
miR-8516	chi_circ_001727	303	-53.12	160	-27.64	46393	20	532	60 234
miR-8516	chi_circ_005573	151	-24.72	151	-24.72	50239	20	534	238
miR-8516	chi_circ_001641	144	-19.47	144	-19.47	46307	20	535	322
miR-8516	chi_circ_009588	145	-17.26	145	-17.26	54254	20	536	204
miR-8516	chi_circ_016368	140	-19.31	140	-19.31	61034	20	536	99
miR-8516	chi_circ_019456	149	-20.64	149	-20.64	64122	20	536	145
miR-8516	chi_circ_012632	151	-23.5	151	-23.5	57298	20	536	475
miR-8516	chi_circ_009028	140	-29.12	140	-29.12	53694	20	536	297
miR-8516	chi_circ_006621	145	-18	145	-18	51287	20	537	435
miR-8516	chi_circ_014652	140	-19.37	140	-19.37	59318	20	537	248
miR-8516	chi_circ_003400	141	-20.84	141	-20.84	48066	20	537	467
miR-8516	chi_circ_005790	142	-22.03	142	-22.03	50456	20	537	438
miR-8516	chi_circ_017692	141	-18.81	141	-18.81	62358	20	538	117
miR-8516	chi_circ_017465	141	-18.84	141	-18.84	62131	20	538	384
miR-8516	chi_circ_003812	141	-20.49	141	-20.49	48478	20	538	20
miR-8516	chi_circ_012994	156	-22.08	156	-22.08	57660	20	538	187
miR-8516	chi_circ_015983	143	-23.43	143	-23.43	60649	20	538	455
miR-8516	chi_circ_014193	148	-28.53	148	-28.53	58859	20	538	124
miR-8516	chi_circ_021428	142	-18.26	142	-18.26	66094	20	539	234
miR-8516	chi_circ_009609	150	-19.14	150	-19.14	54275	20	539	284
miR-8516	chi_circ_001152	141	-21.19	141	-21.19	45818	20	539	229
miR-8516	chi_circ_012997	156	-22.08	156	-22.08	57663	20	539	502
miR-8516	chi_circ_001644	144	-19.47	144	-19.47	46310	20	540	417
miR-8516	chi_circ_011818	146	-26.76	146	-26.76	56484	20	541	240
miR-8516	chi_circ_012738	293	-37.4	153	-18.77	57404	20	542	298 42
miR-8516	chi_circ_009610	150	-19.14	150	-19.14	54276	20	542	287
miR-8516	chi_circ_006312	140	-18.03	140	-18.03	50978	20	543	88
miR-8516	chi_circ_001361	148	-21.81	148	-21.81	46027	20	543	389
miR-8516	chi_circ_017285	152	-28.01	152	-28.01	61951	20	543	20
miR-8516	chi_circ_009136	144	-18.17	144	-18.17	53802	20	544	322
miR-8516	chi_circ_007478	140	-18.33	140	-18.33	52144	20	544	217
miR-8516	chi_circ_016557	144	-19.51	144	-19.51	61223	20	544	163
miR-8516	chi_circ_016327	145	-20.73	145	-20.73	60993	20	544	1
miR-8516	chi_circ_015137	149	-21.57	149	-21.57	59803	20	544	122
miR-8516	chi_circ_015791	155	-19.59	155	-19.59	60457	20	546	45
miR-8516	chi_circ_005083	145	-24.34	145	-24.34	49749	20	546	245
miR-8516	chi_circ_004584	143	-25.08	143	-25.08	49250	20	546	452
miR-8516	chi_circ_018205	141	-20.42	141	-20.42	62871	20	547	466
miR-8516	chi_circ_007201	142	-22.18	142	-22.18	51867	20	547	280
miR-8516	chi_circ_018687	143	-22.71	143	-22.71	63353	20	547	516
miR-8516	chi_circ_009064	155	-25.86	155	-25.86	53730	20	547	19
miR-8516	chi_circ_010954	143	-26.35	143	-26.35	55620	20	547	509
miR-8516	chi_circ_006986	154	-26.99	154	-26.99	51652	20	547	497
miR-8516	chi_circ_019802	161	-25.85	161	-25.85	64468	20	548	156
miR-8516	chi_circ_017600	151	-27.69	151	-27.69	62266	20	548	508
miR-8516	chi_circ_006480	142	-16.58	142	-16.58	51146	20	549	339
miR-8516	chi_circ_008254	149	-17.63	149	-17.63	52920	20	549	320
miR-8516	chi_circ_010744	140	-19.41	140	-19.41	55410	20	549	25
miR-8516	chi_circ_019509	156	-27.87	156	-27.87	64175	20	549	486
miR-8516	chi_circ_019507	141	-21.46	141	-21.46	64173	20	550	207
miR-8516	chi_circ_013859	144	-18.93	144	-18.93	58525	20	551	211
miR-8516	chi_circ_006345	143	-21.55	143	-21.55	51011	20	551	268
miR-8516	chi_circ_018457	141	-23.84	141	-23.84	63123	20	551	189
miR-8516	chi_circ_002274	146	-18.2	146	-18.2	46940	20	552	483
miR-8516	chi_circ_019021	140	-24.08	140	-24.08	63687	20	552	114
miR-8516	chi_circ_007975	141	-20.3	141	-20.3	52641	20	554	359
miR-8516	chi_circ_014890	141	-19.56	141	-19.56	59556	20	555	62
miR-8516	chi_circ_001185	143	-18.37	143	-18.37	45851	20	556	371
miR-8516	chi_circ_013798	143	-17.75	143	-17.75	58464	20	557	382
miR-8516	chi_circ_007675	147	-18.66	147	-18.66	52341	20	557	472
miR-8516	chi_circ_011318	142	-20.71	142	-20.71	55984	20	558	487
miR-8516	chi_circ_013767	142	-22.17	142	-22.17	58433	20	559	292
miR-8516	chi_circ_002598	152	-22.61	152	-22.61	47264	20	559	351
miR-8516	chi_circ_009000	141	-17.77	141	-17.77	53666	20	560	504
miR-8516	chi_circ_015089	140	-20.31	140	-20.31	59755	20	560	400
miR-8516	chi_circ_019506	141	-21.46	141	-21.46	64172	20	561	485
miR-8516	chi_circ_019753	156	-22.35	156	-22.35	64419	20	561	424
miR-8516	chi_circ_007066	143	-23.32	143	-23.32	51732	20	561	490
miR-8516	chi_circ_012812	292	-44.73	150	-25.98	57478	20	561	263 5
miR-8516	chi_circ_010709	140	-15.03	140	-15.03	55375	20	563	185
miR-8516	chi_circ_019161	140	-21.03	140	-21.03	63827	20	563	196
miR-8516	chi_circ_015133	149	-21.57	149	-21.57	59799	20	563	317
miR-8516	chi_circ_008736	142	-23.89	142	-23.89	53402	20	563	303
miR-8516	chi_circ_011475	141	-17.68	141	-17.68	56141	20	564	213
miR-8516	chi_circ_016249	154	-23.14	154	-23.14	60915	20	564	395
miR-8516	chi_circ_013533	152	-25.66	152	-25.66	58199	20	564	135
miR-8516	chi_circ_003847	296	-52.55	150	-28.96	48513	20	564	195 372
miR-8516	chi_circ_012794	163	-24.05	163	-24.05	57460	20	567	52
miR-8516	chi_circ_004710	140	-17.46	140	-17.46	49376	20	568	25
miR-8516	chi_circ_005860	143	-22.19	143	-22.19	50526	20	568	134
miR-8516	chi_circ_003564	140	-17.88	140	-17.88	48230	20	569	485
miR-8516	chi_circ_012759	156	-22.13	156	-22.13	57425	20	570	505
miR-8516	chi_circ_005980	294	-46.58	150	-25.85	50646	20	570	391 54
miR-8516	chi_circ_006733	141	-29.84	141	-29.84	51399	20	570	79
miR-8516	chi_circ_008838	145	-20.56	145	-20.56	53504	20	571	532
miR-8516	chi_circ_008547	151	-21.83	151	-21.83	53213	20	571	169
miR-8516	chi_circ_012189	143	-21.92	143	-21.92	56855	20	571	451
miR-8516	chi_circ_012434	147	-21.92	147	-21.92	57100	20	571	498
miR-8516	chi_circ_020880	151	-23.65	151	-23.65	65546	20	572	94
miR-8516	chi_circ_019286	152	-24.38	152	-24.38	63952	20	572	466
miR-8516	chi_circ_009589	145	-17.26	145	-17.26	54255	20	573	204
miR-8516	chi_circ_006123	161	-26.31	161	-26.31	50789	20	573	129
miR-8516	chi_circ_007111	147	-27	147	-27	51777	20	573	535
miR-8516	chi_circ_018599	143	-30.99	143	-30.99	63265	20	573	246
miR-8516	chi_circ_017814	145	-17.52	145	-17.52	62480	20	574	97
miR-8516	chi_circ_014854	145	-20.8	145	-20.8	59520	20	574	68
miR-8516	chi_circ_009337	140	-18.69	140	-18.69	54003	20	575	464
miR-8516	chi_circ_006884	147	-19.5	147	-19.5	51550	20	575	107
miR-8516	chi_circ_022277	140	-20.68	140	-20.68	66943	20	575	185
miR-8516	chi_circ_021256	140	-16.57	140	-16.57	65922	20	576	472
miR-8516	chi_circ_006381	140	-17.78	140	-17.78	51047	20	576	508
miR-8516	chi_circ_019850	151	-24.95	151	-24.95	64516	20	576	537
miR-8516	chi_circ_018016	141	-20.2	141	-20.2	62682	20	577	452
miR-8516	chi_circ_013830	140	-21.09	140	-21.09	58496	20	577	35
miR-8516	chi_circ_002359	160	-27.9	160	-27.9	47025	20	577	19
miR-8516	chi_circ_009027	140	-29.12	140	-29.12	53693	20	577	338
miR-8516	chi_circ_009062	160	-22.7	160	-22.7	53728	20	578	357
miR-8516	chi_circ_018122	144	-23.74	144	-23.74	62788	20	578	374
miR-8516	chi_circ_000759	157	-25.34	157	-25.34	45425	20	578	268
miR-8516	chi_circ_018948	146	-21.11	146	-21.11	63614	20	579	283
miR-8516	chi_circ_003076	141	-22.97	141	-22.97	47742	20	579	6
miR-8516	chi_circ_001410	140	-25.13	140	-25.13	46076	20	579	442
miR-8516	chi_circ_010054	147	-15.42	147	-15.42	54720	20	580	256
miR-8516	chi_circ_016032	145	-18	145	-18	60698	20	580	161
miR-8516	chi_circ_021617	141	-20.36	141	-20.36	66283	20	581	143
miR-8516	chi_circ_008931	140	-14.22	140	-14.22	53597	20	582	452
miR-8516	chi_circ_007142	146	-23.49	146	-23.49	51808	20	583	372
miR-8516	chi_circ_003287	149	-17.27	149	-17.27	47953	20	584	282
miR-8516	chi_circ_004862	141	-18.29	141	-18.29	49528	20	584	284
miR-8516	chi_circ_011635	150	-22.73	150	-22.73	56301	20	584	73
miR-8516	chi_circ_006427	140	-25.08	140	-25.08	51093	20	584	435
miR-8516	chi_circ_017206	298	-47.22	150	-25.3	61872	20	584	483 175
miR-8516	chi_circ_010984	147	-17.31	147	-17.31	55650	20	585	6
miR-8516	chi_circ_003647	142	-24.22	142	-24.22	48313	20	585	227
miR-8516	chi_circ_000075	146	-26.56	146	-26.56	44741	20	585	250
miR-8516	chi_circ_021680	144	-16.86	144	-16.86	66346	20	586	453
miR-8516	chi_circ_001758	152	-17.26	152	-17.26	46424	20	587	300
miR-8516	chi_circ_015810	142	-17.69	142	-17.69	60476	20	588	318
miR-8516	chi_circ_015174	140	-22.05	140	-22.05	59840	20	588	406
miR-8516	chi_circ_017693	141	-18.81	141	-18.81	62359	20	589	168
miR-8516	chi_circ_009801	155	-25.04	155	-25.04	54467	20	589	57
miR-8516	chi_circ_013022	150	-25.09	150	-25.09	57688	20	589	359
miR-8516	chi_circ_019249	146	-27.12	146	-27.12	63915	20	589	1
miR-8516	chi_circ_012544	141	-17.97	141	-17.97	57210	20	590	261
miR-8516	chi_circ_010390	146	-21.49	146	-21.49	55056	20	591	116
miR-8516	chi_circ_016076	141	-26.02	141	-26.02	60742	20	591	298
miR-8516	chi_circ_004946	147	-15.92	147	-15.92	49612	20	592	409
miR-8516	chi_circ_017315	294	-43.42	150	-25.08	61981	20	593	558 22
miR-8516	chi_circ_005244	141	-16.75	141	-16.75	49910	20	594	460
miR-8516	chi_circ_018014	140	-19.66	140	-19.66	62680	20	594	424
miR-8516	chi_circ_020762	145	-19.67	145	-19.67	65428	20	594	57
miR-8516	chi_circ_007312	148	-20.9	148	-20.9	51978	20	594	123
miR-8516	chi_circ_005791	142	-22.03	142	-22.03	50457	20	594	438
miR-8516	chi_circ_018388	148	-14.53	148	-14.53	63054	20	595	335
miR-8516	chi_circ_007707	140	-20.5	140	-20.5	52373	20	595	392
miR-8516	chi_circ_018638	140	-20.79	140	-20.79	63304	20	595	51
miR-8516	chi_circ_007379	145	-25.87	145	-25.87	52045	20	595	317
miR-8516	chi_circ_012874	154	-30.34	154	-30.34	57540	20	595	160
miR-8516	chi_circ_016896	142	-18.67	142	-18.67	61562	20	596	336
miR-8516	chi_circ_015579	148	-19.13	148	-19.13	60245	20	596	339
miR-8516	chi_circ_007395	150	-28.92	150	-28.92	52061	20	596	85
miR-8516	chi_circ_004212	142	-15.41	142	-15.41	48878	20	597	179
miR-8516	chi_circ_010341	145	-20.63	145	-20.63	55007	20	597	320
miR-8516	chi_circ_007844	146	-26.59	146	-26.59	52510	20	597	325
miR-8516	chi_circ_013500	141	-18.11	141	-18.11	58166	20	598	383
miR-8516	chi_circ_012075	142	-18.85	142	-18.85	56741	20	598	300
miR-8516	chi_circ_006783	142	-20.03	142	-20.03	51449	20	598	30
miR-8516	chi_circ_019838	148	-23.52	148	-23.52	64504	20	598	163
miR-8516	chi_circ_006422	143	-25.21	143	-25.21	51088	20	598	229
miR-8516	chi_circ_000755	174	-29.49	174	-29.49	45421	20	598	167
miR-8516	chi_circ_016897	142	-18.67	142	-18.67	61563	20	599	339
miR-8516	chi_circ_021854	144	-20.08	144	-20.08	66520	20	599	109
miR-8516	chi_circ_008899	142	-14.16	142	-14.16	53565	20	600	139
miR-8516	chi_circ_019078	146	-14.45	146	-14.45	63744	20	600	1
miR-8516	chi_circ_012012	145	-19.85	145	-19.85	56678	20	600	482
miR-8516	chi_circ_021133	142	-26.5	142	-26.5	65799	20	601	334
miR-8516	chi_circ_003676	145	-29.42	145	-29.42	48342	20	601	361
miR-8516	chi_circ_000664	142	-23.19	142	-23.19	45330	20	602	59
miR-8516	chi_circ_008241	145	-18.25	145	-18.25	52907	20	603	49
miR-8516	chi_circ_012181	147	-21.27	147	-21.27	56847	20	603	545
miR-8516	chi_circ_011399	150	-27.47	150	-27.47	56065	20	603	118
miR-8516	chi_circ_010940	143	-17.61	143	-17.61	55606	20	605	26
miR-8516	chi_circ_015571	151	-25.44	151	-25.44	60237	20	605	210
miR-8516	chi_circ_000188	152	-22.58	152	-22.58	44854	20	606	530
miR-8516	chi_circ_004823	141	-23.46	141	-23.46	49489	20	606	291
miR-8516	chi_circ_010410	143	-21.4	143	-21.4	55076	20	607	302
miR-8516	chi_circ_019992	143	-23.65	143	-23.65	64658	20	607	210
miR-8516	chi_circ_001211	144	-25.95	144	-25.95	45877	20	607	168
miR-8516	chi_circ_009479	141	-19	141	-19	54145	20	608	108
miR-8516	chi_circ_008906	145	-25.23	145	-25.23	53572	20	608	180
miR-8516	chi_circ_011725	140	-22.85	140	-22.85	56391	20	609	128
miR-8516	chi_circ_015070	148	-21.14	148	-21.14	59736	20	610	465
miR-8516	chi_circ_008045	147	-21.16	147	-21.16	52711	20	610	169
miR-8516	chi_circ_006049	144	-25.08	144	-25.08	50715	20	610	124
miR-8516	chi_circ_005394	142	-28.1	142	-28.1	50060	20	611	331
miR-8516	chi_circ_002483	146	-18.11	146	-18.11	47149	20	612	292
miR-8516	chi_circ_019225	144	-18.83	144	-18.83	63891	20	612	561
miR-8516	chi_circ_017713	150	-25.71	150	-25.71	62379	20	613	367
miR-8516	chi_circ_004767	145	-20.28	145	-20.28	49433	20	614	312
miR-8516	chi_circ_007631	150	-20.43	150	-20.43	52297	20	614	37
miR-8516	chi_circ_015855	145	-17.86	145	-17.86	60521	20	615	426
miR-8516	chi_circ_019111	140	-20.52	140	-20.52	63777	20	615	423
miR-8516	chi_circ_021242	145	-22.21	145	-22.21	65908	20	615	174
miR-8516	chi_circ_004686	145	-22.77	145	-22.77	49352	20	615	241
miR-8516	chi_circ_019844	145	-24.55	145	-24.55	64510	20	615	296
miR-8516	chi_circ_019832	162	-30.56	162	-30.56	64498	20	615	546
miR-8516	chi_circ_005393	142	-28.1	142	-28.1	50059	20	616	336
miR-8516	chi_circ_020887	148	-21.8	148	-21.8	65553	20	617	532
miR-8516	chi_circ_016672	152	-22.16	152	-22.16	61338	20	617	144
miR-8516	chi_circ_000039	142	-23.8	142	-23.8	44705	20	618	60
miR-8516	chi_circ_012655	140	-15.64	140	-15.64	57321	20	619	309
miR-8516	chi_circ_005096	140	-14.72	140	-14.72	49762	20	620	415
miR-8516	chi_circ_016891	142	-18.67	142	-18.67	61557	20	620	197
miR-8516	chi_circ_020407	150	-18.73	150	-18.73	65073	20	621	35
miR-8516	chi_circ_018789	150	-26.34	150	-26.34	63455	20	621	4
miR-8516	chi_circ_017286	152	-28.01	152	-28.01	61952	20	621	98
miR-8516	chi_circ_015136	149	-21.57	149	-21.57	59802	20	623	201
miR-8516	chi_circ_011319	142	-20.71	142	-20.71	55985	20	624	152
miR-8516	chi_circ_021380	283	-38.79	143	-21.88	66046	20	624	513 602
miR-8516	chi_circ_019007	146	-19.73	146	-19.73	63673	20	627	102
miR-8516	chi_circ_014189	148	-28.53	148	-28.53	58855	20	628	446
miR-8516	chi_circ_021555	142	-19.82	142	-19.82	66221	20	629	429
miR-8516	chi_circ_006721	144	-21.73	144	-21.73	51387	20	629	372
miR-8516	chi_circ_009874	157	-31.34	157	-31.34	54540	20	629	301
miR-8516	chi_circ_019610	140	-16.06	140	-16.06	64276	20	630	234
miR-8516	chi_circ_001642	144	-19.47	144	-19.47	46308	20	630	417
miR-8516	chi_circ_010187	142	-17.96	142	-17.96	54853	20	631	370
miR-8516	chi_circ_009786	141	-19.29	141	-19.29	54452	20	631	214
miR-8516	chi_circ_000922	143	-21.42	143	-21.42	45588	20	631	117
miR-8516	chi_circ_013957	142	-30.97	142	-30.97	58623	20	631	562
miR-8516	chi_circ_018128	140	-20.58	140	-20.58	62794	20	632	198
miR-8516	chi_circ_021128	159	-23.84	159	-23.84	65794	20	632	268
miR-8516	chi_circ_019608	140	-16.06	140	-16.06	64274	20	633	237
miR-8516	chi_circ_012690	140	-18.54	140	-18.54	57356	20	633	320
miR-8516	chi_circ_014567	152	-18.96	152	-18.96	59233	20	633	448
miR-8516	chi_circ_006077	152	-20.17	152	-20.17	50743	20	633	439
miR-8516	chi_circ_016973	144	-26.05	144	-26.05	61639	20	633	421
miR-8516	chi_circ_019916	140	-18.47	140	-18.47	64582	20	634	584
miR-8516	chi_circ_017140	140	-17.24	140	-17.24	61806	20	635	1
miR-8516	chi_circ_011547	148	-24.58	148	-24.58	56213	20	635	470
miR-8516	chi_circ_016075	141	-26.02	141	-26.02	60741	20	635	298
miR-8516	chi_circ_006526	156	-39.87	156	-39.87	51192	20	635	344
miR-8516	chi_circ_020934	146	-20.36	146	-20.36	65600	20	636	85
miR-8516	chi_circ_008783	140	-21.3	140	-21.3	53449	20	636	80
miR-8516	chi_circ_011202	143	-19.2	143	-19.2	55868	20	637	493
miR-8516	chi_circ_008971	140	-16.52	140	-16.52	53637	20	639	312
miR-8516	chi_circ_015577	148	-19.13	148	-19.13	60243	20	639	232
miR-8516	chi_circ_016375	142	-19.14	142	-19.14	61041	20	639	230
miR-8516	chi_circ_022152	145	-21.74	145	-21.74	66818	20	639	145
miR-8516	chi_circ_001755	141	-22.61	141	-22.61	46421	20	639	148
miR-8516	chi_circ_006485	142	-16.58	142	-16.58	51151	20	640	239
miR-8516	chi_circ_020401	282	-38.73	141	-19.44	65067	20	640	165 495
miR-8516	chi_circ_013160	149	-24.4	149	-24.4	57826	20	640	472
miR-8516	chi_circ_013024	150	-25.09	150	-25.09	57690	20	640	600
miR-8516	chi_circ_020196	150	-26.6	150	-26.6	64862	20	641	218
miR-8516	chi_circ_002259	141	-16.66	141	-16.66	46925	20	642	540
miR-8516	chi_circ_015216	153	-22.36	153	-22.36	59882	20	642	598
miR-8516	chi_circ_010970	148	-23.91	148	-23.91	55636	20	644	616
miR-8516	chi_circ_012711	153	-26.29	153	-26.29	57377	20	645	217
miR-8516	chi_circ_009049	153	-27.67	153	-27.67	53715	20	645	295
miR-8516	chi_circ_000614	140	-17	140	-17	45280	20	646	481
miR-8516	chi_circ_017099	149	-17.07	149	-17.07	61765	20	647	331
miR-8516	chi_circ_011822	142	-18.19	142	-18.19	56488	20	647	7
miR-8516	chi_circ_010655	141	-27.11	141	-27.11	55321	20	647	379
miR-8516	chi_circ_010714	146	-20.71	146	-20.71	55380	20	648	83
miR-8516	chi_circ_017824	141	-16.72	141	-16.72	62490	20	649	438
miR-8516	chi_circ_015691	149	-20.96	149	-20.96	60357	20	649	594
miR-8516	chi_circ_015792	155	-19.59	155	-19.59	60458	20	650	45
miR-8516	chi_circ_014586	152	-20.32	152	-20.32	59252	20	650	319
miR-8516	chi_circ_020141	150	-21.41	150	-21.41	64807	20	650	575
miR-8516	chi_circ_002998	150	-22.65	150	-22.65	47664	20	650	224
miR-8516	chi_circ_021682	144	-16.86	144	-16.86	66348	20	651	281
miR-8516	chi_circ_002703	141	-17.52	141	-17.52	47369	20	651	141
miR-8516	chi_circ_015123	149	-21.57	149	-21.57	59789	20	651	618
miR-8516	chi_circ_004822	145	-23.33	145	-23.33	49488	20	651	340
miR-8516	chi_circ_010971	148	-23.91	148	-23.91	55637	20	651	623
miR-8516	chi_circ_019557	158	-21.81	158	-21.81	64223	20	652	47
miR-8516	chi_circ_007876	141	-22.43	141	-22.43	52542	20	653	559
miR-8516	chi_circ_004519	143	-26.83	143	-26.83	49185	20	653	638
miR-8516	chi_circ_007431	142	-20.61	142	-20.61	52097	20	654	149
miR-8516	chi_circ_007387	142	-22.55	142	-22.55	52053	20	654	258
miR-8516	chi_circ_018763	156	-22.58	156	-22.58	63429	20	654	216
miR-8516	chi_circ_021136	142	-26.5	142	-26.5	65802	20	654	162
miR-8516	chi_circ_019247	146	-27.12	146	-27.12	63913	20	654	484
miR-8516	chi_circ_004874	151	-23.62	151	-23.62	49540	20	655	521
miR-8516	chi_circ_020330	154	-23.78	154	-23.78	64996	20	655	516
miR-8516	chi_circ_000888	154	-23.89	154	-23.89	45554	20	655	165
miR-8516	chi_circ_006348	146	-18.71	146	-18.71	51014	20	656	264
miR-8516	chi_circ_010068	144	-19.59	144	-19.59	54734	20	656	489
miR-8516	chi_circ_017598	151	-27.69	151	-27.69	62264	20	656	508
miR-8516	chi_circ_004522	142	-18.09	142	-18.09	49188	20	657	280
miR-8516	chi_circ_011337	145	-21.11	145	-21.11	56003	20	657	582
miR-8516	chi_circ_018531	145	-21.54	145	-21.54	63197	20	657	231
miR-8516	chi_circ_003555	147	-23.62	147	-23.62	48221	20	657	265
miR-8516	chi_circ_001837	144	-20.31	144	-20.31	46503	20	658	619
miR-8516	chi_circ_006163	148	-22.97	148	-22.97	50829	20	658	394
miR-8516	chi_circ_015984	143	-23.43	143	-23.43	60650	20	658	575
miR-8516	chi_circ_011433	150	-24.02	150	-24.02	56099	20	658	636
miR-8516	chi_circ_002599	152	-22.61	152	-22.61	47265	20	659	351
miR-8516	chi_circ_001764	153	-26.46	153	-26.46	46430	20	660	393
miR-8516	chi_circ_012451	140	-21.75	140	-21.75	57117	20	661	510
miR-8516	chi_circ_008198	143	-20.35	143	-20.35	52864	20	662	176
miR-8516	chi_circ_013827	140	-21.09	140	-21.09	58493	20	662	120
miR-8516	chi_circ_010321	153	-23.37	153	-23.37	54987	20	662	286
miR-8516	chi_circ_005946	298	-43.07	157	-24.71	50612	20	662	211 557
miR-8516	chi_circ_008515	146	-25.57	146	-25.57	53181	20	662	7
miR-8516	chi_circ_012541	143	-20.93	143	-20.93	57207	20	663	388
miR-8516	chi_circ_005167	152	-23.46	152	-23.46	49833	20	663	642
miR-8516	chi_circ_013797	143	-17.75	143	-17.75	58463	20	664	382
miR-8516	chi_circ_019296	145	-20.38	145	-20.38	63962	20	665	645
miR-8516	chi_circ_020223	144	-22.06	144	-22.06	64889	20	665	23
miR-8516	chi_circ_015128	149	-21.57	149	-21.57	59794	20	666	535
miR-8516	chi_circ_010656	142	-24.73	142	-24.73	55322	20	666	275
miR-8516	chi_circ_017363	153	-26.46	153	-26.46	62029	20	666	567
miR-8516	chi_circ_002239	145	-18.13	145	-18.13	46905	20	667	579
miR-8516	chi_circ_010745	140	-19.41	140	-19.41	55411	20	667	25
miR-8516	chi_circ_021474	152	-32.05	152	-32.05	66140	20	667	29
miR-8516	chi_circ_012643	145	-23.11	145	-23.11	57309	20	668	382
miR-8516	chi_circ_007771	150	-24.93	150	-24.93	52437	20	668	21
miR-8516	chi_circ_003436	144	-24.33	144	-24.33	48102	20	669	396
miR-8516	chi_circ_016457	141	-33.75	141	-33.75	61123	20	672	97
miR-8516	chi_circ_016459	141	-33.75	141	-33.75	61125	20	672	243
miR-8516	chi_circ_002287	146	-18.2	146	-18.2	46953	20	673	134
miR-8516	chi_circ_006415	150	-21.08	150	-21.08	51081	20	673	445
miR-8516	chi_circ_012407	145	-19.8	145	-19.8	57073	20	674	400
miR-8516	chi_circ_003209	160	-25.9	160	-25.9	47875	20	674	504
miR-8516	chi_circ_003401	141	-20.84	141	-20.84	48067	20	676	467
miR-8516	chi_circ_011258	153	-23.14	153	-23.14	55924	20	676	246
miR-8516	chi_circ_001235	149	-23.65	149	-23.65	45901	20	676	147
miR-8516	chi_circ_000429	142	-19.98	142	-19.98	45095	20	677	615
miR-8516	chi_circ_006137	151	-24.05	151	-24.05	50803	20	677	2
miR-8516	chi_circ_011324	283	-47.89	142	-25.95	55990	20	678	122 647
miR-8516	chi_circ_016787	156	-27.33	156	-27.33	61453	20	678	418
miR-8516	chi_circ_007973	141	-20.3	141	-20.3	52639	20	679	618
miR-8516	chi_circ_009023	146	-26.82	146	-26.82	53689	20	680	572
miR-8516	chi_circ_000300	141	-14.44	141	-14.44	44966	20	681	578
miR-8516	chi_circ_007488	144	-22.36	144	-22.36	52154	20	681	412
miR-8516	chi_circ_013102	140	-25.04	140	-25.04	57768	20	681	564
miR-8516	chi_circ_017168	140	-23.58	140	-23.58	61834	20	682	542
miR-8516	chi_circ_022202	152	-25.18	152	-25.18	66868	20	682	214
miR-8516	chi_circ_000457	149	-29.61	149	-29.61	45123	20	682	304
miR-8516	chi_circ_013583	140	-18.17	140	-18.17	58249	20	683	655
miR-8516	chi_circ_008713	141	-19.89	141	-19.89	53379	20	683	631
miR-8516	chi_circ_021679	141	-22.01	141	-22.01	66345	20	683	352
miR-8516	chi_circ_005086	145	-24.34	145	-24.34	49752	20	684	619
miR-8516	chi_circ_020381	140	-30.71	140	-30.71	65047	20	684	653
miR-8516	chi_circ_016898	142	-18.67	142	-18.67	61564	20	685	425
miR-8516	chi_circ_009800	305	-47.73	155	-25.04	54466	20	685	243 45
miR-8516	chi_circ_002403	140	-14.61	140	-14.61	47069	20	687	282
miR-8516	chi_circ_015043	291	-47.8	146	-24.54	59709	20	687	663 166
miR-8516	chi_circ_004097	140	-21.44	140	-21.44	48763	20	688	516
miR-8516	chi_circ_004674	151	-27.6	151	-27.6	49340	20	688	45
miR-8516	chi_circ_004514	147	-18.47	147	-18.47	49180	20	689	129
miR-8516	chi_circ_001635	144	-19.47	144	-19.47	46301	20	689	102
miR-8516	chi_circ_013975	141	-19.89	141	-19.89	58641	20	689	120
miR-8516	chi_circ_011636	150	-22.73	150	-22.73	56302	20	689	73
miR-8516	chi_circ_006963	142	-26.99	142	-26.99	51629	20	689	595
miR-8516	chi_circ_005240	141	-16.75	141	-16.75	49906	20	690	18
miR-8516	chi_circ_000632	140	-21.04	140	-21.04	45298	20	690	166
miR-8516	chi_circ_015903	150	-22.79	150	-22.79	60569	20	690	618
miR-8516	chi_circ_020400	282	-38.73	141	-19.44	65066	20	691	165 495
miR-8516	chi_circ_013889	141	-23.94	141	-23.94	58555	20	691	546
miR-8516	chi_circ_019087	141	-22.36	141	-22.36	63753	20	692	549
miR-8516	chi_circ_020929	287	-43.5	145	-22.43	65595	20	692	477 283
miR-8516	chi_circ_019026	148	-20.6	148	-20.6	63692	20	693	118
miR-8516	chi_circ_003558	147	-23.62	147	-23.62	48224	20	693	442
miR-8516	chi_circ_008137	145	-26.06	145	-26.06	52803	20	694	4
miR-8516	chi_circ_020686	140	-21.04	140	-21.04	65352	20	695	205
miR-8516	chi_circ_002983	143	-20.15	143	-20.15	47649	20	696	365
miR-8516	chi_circ_020648	140	-20.6	140	-20.6	65314	20	696	272
miR-8516	chi_circ_014894	152	-20.78	152	-20.78	59560	20	696	173
miR-8516	chi_circ_002518	142	-21.43	142	-21.43	47184	20	696	404
miR-8516	chi_circ_006133	151	-24.05	151	-24.05	50799	20	696	342
miR-8516	chi_circ_013009	146	-24.16	146	-24.16	57675	20	696	250
miR-8516	chi_circ_018552	142	-27.64	142	-27.64	63218	20	696	446
miR-8516	chi_circ_007143	146	-23.49	146	-23.49	51809	20	697	486
miR-8516	chi_circ_007654	145	-18	145	-18	52320	20	698	242
miR-8516	chi_circ_005193	142	-20.26	142	-20.26	49859	20	698	619
miR-8516	chi_circ_019541	165	-35.27	165	-35.27	64207	20	698	671
miR-8516	chi_circ_009001	141	-17.77	141	-17.77	53667	20	699	643
miR-8516	chi_circ_022276	140	-20.68	140	-20.68	66942	20	699	309
miR-8516	chi_circ_002242	150	-23.07	150	-23.07	46908	20	699	207
miR-8516	chi_circ_009742	147	-22.95	147	-22.95	54408	20	700	220
miR-8516	chi_circ_012484	153	-25.72	153	-25.72	57150	20	700	30
miR-8516	chi_circ_000055	142	-26.64	142	-26.64	44721	20	701	63
miR-8516	chi_circ_008782	285	-48.51	145	-27.21	53448	20	701	33 145
miR-8516	chi_circ_009906	145	-17.67	145	-17.67	54572	20	702	426
miR-8516	chi_circ_012739	140	-18.63	140	-18.63	57405	20	702	517
miR-8516	chi_circ_007643	142	-26.31	142	-26.31	52309	20	702	149
miR-8516	chi_circ_012737	293	-37.4	153	-18.77	57403	20	703	298 42
miR-8516	chi_circ_020139	140	-19.84	140	-19.84	64805	20	703	87
miR-8516	chi_circ_006186	141	-22.7	141	-22.7	50852	20	703	515
miR-8516	chi_circ_013289	143	-22.94	143	-22.94	57955	20	703	66
miR-8516	chi_circ_014082	145	-19.72	145	-19.72	58748	20	704	367
miR-8516	chi_circ_003404	141	-20.84	141	-20.84	48070	20	704	297
miR-8516	chi_circ_011633	150	-22.73	150	-22.73	56299	20	705	194
miR-8516	chi_circ_014911	158	-26.94	158	-26.94	59577	20	705	584
miR-8516	chi_circ_016885	142	-17.43	142	-17.43	61551	20	706	1
miR-8516	chi_circ_002275	146	-18.2	146	-18.2	46941	20	706	483
miR-8516	chi_circ_015292	145	-19.26	145	-19.26	59958	20	706	88
miR-8516	chi_circ_012304	141	-19.48	141	-19.48	56970	20	706	64
miR-8516	chi_circ_010389	146	-21.49	146	-21.49	55055	20	706	116
miR-8516	chi_circ_012792	163	-24.05	163	-24.05	57458	20	706	52
miR-8516	chi_circ_006620	145	-18	145	-18	51286	20	707	435
miR-8516	chi_circ_019883	141	-19.68	141	-19.68	64549	20	707	101
miR-8516	chi_circ_008196	150	-21.97	150	-21.97	52862	20	707	279
miR-8516	chi_circ_012633	151	-23.5	151	-23.5	57299	20	707	646
miR-8516	chi_circ_004455	149	-24.63	149	-24.63	49121	20	707	594
miR-8516	chi_circ_013389	288	-45.11	147	-25.82	58055	20	707	23 371
miR-8516	chi_circ_019349	150	-22.92	150	-22.92	64015	20	708	31
miR-8516	chi_circ_003327	157	-26.45	157	-26.45	47993	20	708	158
miR-8516	chi_circ_014651	140	-19.37	140	-19.37	59317	20	709	420
miR-8516	chi_circ_013207	140	-24.06	140	-24.06	57873	20	710	147
miR-8516	chi_circ_008896	142	-14.16	142	-14.16	53562	20	711	250
miR-8516	chi_circ_010377	140	-21.06	140	-21.06	55043	20	712	334
miR-8516	chi_circ_009729	142	-22.49	142	-22.49	54395	20	712	100
miR-8516	chi_circ_003431	144	-24.33	144	-24.33	48097	20	712	45
miR-8516	chi_circ_014596	152	-17.26	152	-17.26	59262	20	714	552
miR-8516	chi_circ_019436	147	-17.49	147	-17.49	64102	20	714	13
miR-8516	chi_circ_016814	288	-41.27	148	-22.23	61480	20	714	273 482
miR-8516	chi_circ_010391	146	-21.49	146	-21.49	55057	20	715	240
miR-8516	chi_circ_015985	143	-23.43	143	-23.43	60651	20	715	632
miR-8516	chi_circ_007081	156	-29.55	156	-29.55	51747	20	715	294
miR-8516	chi_circ_021748	141	-18.07	141	-18.07	66414	20	716	20
miR-8516	chi_circ_009359	144	-21.2	144	-21.2	54025	20	716	46
miR-8516	chi_circ_019760	156	-22.35	156	-22.35	64426	20	716	20
miR-8516	chi_circ_012716	150	-18.62	150	-18.62	57382	20	717	610
miR-8516	chi_circ_019865	146	-19.13	146	-19.13	64531	20	717	141
miR-8516	chi_circ_004049	146	-25.3	146	-25.3	48715	20	717	231
miR-8516	chi_circ_003444	151	-28.21	151	-28.21	48110	20	717	250
miR-8516	chi_circ_020801	140	-27.57	140	-27.57	65467	20	718	669
miR-8516	chi_circ_015803	142	-18.59	142	-18.59	60469	20	720	668
miR-8516	chi_circ_006732	141	-29.84	141	-29.84	51398	20	720	79
miR-8516	chi_circ_021241	145	-22.21	145	-22.21	65907	20	721	174
miR-8516	chi_circ_016818	148	-22.23	148	-22.23	61484	20	721	542
miR-8516	chi_circ_001949	147	-20.07	147	-20.07	46615	20	722	202
miR-8516	chi_circ_017321	146	-21.26	146	-21.26	61987	20	722	500
miR-8516	chi_circ_017628	141	-23.8	141	-23.8	62294	20	722	307
miR-8516	chi_circ_018847	145	-23.23	145	-23.23	63513	20	723	500
miR-8516	chi_circ_020756	145	-34.57	145	-34.57	65422	20	723	540
miR-8516	chi_circ_006021	141	-14.61	141	-14.61	50687	20	725	528
miR-8516	chi_circ_015894	142	-21.98	142	-21.98	60560	20	725	603
miR-8516	chi_circ_021018	142	-27.6	142	-27.6	65684	20	725	700
miR-8516	chi_circ_008900	142	-14.16	142	-14.16	53566	20	726	139
miR-8516	chi_circ_019757	156	-22.35	156	-22.35	64423	20	726	257
miR-8516	chi_circ_009131	150	-22.96	150	-22.96	53797	20	726	452
miR-8516	chi_circ_019899	148	-24.17	148	-24.17	64565	20	726	47
miR-8516	chi_circ_015814	148	-22.18	148	-22.18	60480	20	727	196
miR-8516	chi_circ_014770	142	-22.95	142	-22.95	59436	20	727	45
miR-8516	chi_circ_011203	143	-19.2	143	-19.2	55869	20	730	586
miR-8516	chi_circ_014089	143	-24.76	143	-24.76	58755	20	731	240
miR-8516	chi_circ_001560	141	-18.02	141	-18.02	46226	20	732	466
miR-8516	chi_circ_017348	142	-22.83	142	-22.83	62014	20	732	6
miR-8516	chi_circ_018123	144	-23.74	144	-23.74	62789	20	732	374
miR-8516	chi_circ_013106	281	-50.47	141	-25.43	57772	20	732	451 150
miR-8516	chi_circ_013828	140	-21.09	140	-21.09	58494	20	733	120
miR-8516	chi_circ_021639	146	-23.03	146	-23.03	66305	20	733	638
miR-8516	chi_circ_005095	140	-14.72	140	-14.72	49761	20	734	415
miR-8516	chi_circ_013671	141	-19.45	141	-19.45	58337	20	734	225
miR-8516	chi_circ_019868	146	-19.13	146	-19.13	64534	20	735	606
miR-8516	chi_circ_007056	145	-19.15	145	-19.15	51722	20	735	369
miR-8516	chi_circ_013105	281	-50.47	141	-25.43	57771	20	735	454 153
miR-8516	chi_circ_009336	140	-18.69	140	-18.69	54002	20	736	464
miR-8516	chi_circ_001756	141	-22.61	141	-22.61	46422	20	736	148
miR-8516	chi_circ_007857	140	-16.57	140	-16.57	52523	20	737	229
miR-8516	chi_circ_011828	147	-23.19	147	-23.19	56494	20	737	15
miR-8516	chi_circ_020192	140	-27.41	140	-27.41	64858	20	737	412
miR-8516	chi_circ_006882	141	-17.64	141	-17.64	51548	20	738	283
miR-8516	chi_circ_015134	149	-21.57	149	-21.57	59800	20	739	317
miR-8516	chi_circ_006481	142	-16.58	142	-16.58	51147	20	740	339
miR-8516	chi_circ_021714	141	-23.16	141	-23.16	66380	20	740	465
miR-8516	chi_circ_015838	143	-19.65	143	-19.65	60504	20	741	188
miR-8516	chi_circ_018206	141	-20.42	141	-20.42	62872	20	741	660
miR-8516	chi_circ_019112	140	-20.52	140	-20.52	63778	20	741	423
miR-8516	chi_circ_020680	156	-21.01	156	-21.01	65346	20	741	50
miR-8516	chi_circ_011812	141	-23.64	141	-23.64	56478	20	741	182
miR-8516	chi_circ_022249	295	-46.82	148	-24.38	66915	20	741	355 527
miR-8516	chi_circ_019759	156	-22.35	156	-22.35	64425	20	742	46
miR-8516	chi_circ_014205	140	-15.27	140	-15.27	58871	20	743	342
miR-8516	chi_circ_010188	142	-17.96	142	-17.96	54854	20	743	370
miR-8516	chi_circ_017823	141	-16.72	141	-16.72	62489	20	744	533
miR-8516	chi_circ_012630	151	-23.5	151	-23.5	57296	20	744	475
miR-8516	chi_circ_014926	141	-17.99	141	-17.99	59592	20	745	154
miR-8516	chi_circ_018114	140	-21.21	140	-21.21	62780	20	745	636
miR-8516	chi_circ_021446	153	-25.09	153	-25.09	66112	20	745	613
miR-8516	chi_circ_002285	146	-18.2	146	-18.2	46951	20	746	207
miR-8516	chi_circ_000862	140	-18.84	140	-18.84	45528	20	746	279
miR-8516	chi_circ_015578	148	-19.13	148	-19.13	60244	20	746	339
miR-8516	chi_circ_009140	156	-24.32	156	-24.32	53806	20	746	650
miR-8516	chi_circ_008333	142	-25.29	142	-25.29	52999	20	746	137
miR-8516	chi_circ_004405	145	-17.23	145	-17.23	49071	20	747	129
miR-8516	chi_circ_012815	142	-18.75	142	-18.75	57481	20	748	620
miR-8516	chi_circ_006990	140	-20.78	140	-20.78	51656	20	748	42
miR-8516	chi_circ_012165	146	-20.98	146	-20.98	56831	20	748	148
miR-8516	chi_circ_003147	154	-28.4	154	-28.4	47813	20	748	289
miR-8516	chi_circ_015124	149	-21.57	149	-21.57	59790	20	749	618
miR-8516	chi_circ_006885	147	-19.5	147	-19.5	51551	20	750	107
miR-8516	chi_circ_008518	298	-51.81	152	-26.24	53184	20	750	85 206
miR-8516	chi_circ_022221	154	-27.27	154	-27.27	66887	20	750	463
miR-8516	chi_circ_012951	142	-16.38	142	-16.38	57617	20	751	373
miR-8516	chi_circ_003146	154	-28.4	154	-28.4	47812	20	751	292
miR-8516	chi_circ_001999	141	-15.96	141	-15.96	46665	20	752	565
miR-8516	chi_circ_005037	147	-24.63	147	-24.63	49703	20	752	595
miR-8516	chi_circ_022223	154	-27.27	154	-27.27	66889	20	752	4
miR-8516	chi_circ_015804	142	-18.59	142	-18.59	60470	20	753	668
miR-8516	chi_circ_020530	144	-19.36	144	-19.36	65196	20	753	196
miR-8516	chi_circ_021574	140	-19.76	140	-19.76	66240	20	753	607
miR-8516	chi_circ_004937	146	-23.4	146	-23.4	49603	20	753	473
miR-8516	chi_circ_019048	146	-24.97	146	-24.97	63714	20	753	557
miR-8516	chi_circ_005243	141	-16.75	141	-16.75	49909	20	754	460
miR-8516	chi_circ_013414	154	-18.09	154	-18.09	58080	20	754	182
miR-8516	chi_circ_021254	140	-16.57	140	-16.57	65920	20	755	651
miR-8516	chi_circ_019399	149	-23.06	149	-23.06	64065	20	755	1
miR-8516	chi_circ_016247	154	-23.14	154	-23.14	60913	20	755	586
miR-8516	chi_circ_012668	143	-15.47	143	-15.47	57334	20	756	577
miR-8516	chi_circ_006486	142	-16.58	142	-16.58	51152	20	756	239
miR-8516	chi_circ_018777	152	-23.3	152	-23.3	63443	20	756	401
miR-8516	chi_circ_002430	169	-28.01	169	-28.01	47096	20	757	734
miR-8516	chi_circ_016892	142	-18.67	142	-18.67	61558	20	759	336
miR-8516	chi_circ_021702	141	-18.94	141	-18.94	66368	20	760	589
miR-8516	chi_circ_001693	147	-20.51	147	-20.51	46359	20	760	215
miR-8516	chi_circ_010272	140	-15.1	140	-15.1	54938	20	761	77
miR-8516	chi_circ_003432	144	-24.33	144	-24.33	48098	20	761	94
miR-8516	chi_circ_012625	145	-28.67	145	-28.67	57291	20	761	223
miR-8516	chi_circ_017811	145	-17.52	145	-17.52	62477	20	762	723
miR-8516	chi_circ_016893	142	-18.67	142	-18.67	61559	20	762	339
miR-8516	chi_circ_016033	145	-18	145	-18	60699	20	763	161
miR-8516	chi_circ_009357	144	-21.2	144	-21.2	54023	20	763	93
miR-8516	chi_circ_020142	150	-21.41	150	-21.41	64808	20	764	689
miR-8516	chi_circ_013610	154	-21.67	154	-21.67	58276	20	764	473
miR-8516	chi_circ_005978	294	-46.58	150	-25.85	50644	20	764	391 54
miR-8516	chi_circ_014190	148	-28.53	148	-28.53	58856	20	764	446
miR-8516	chi_circ_002288	146	-18.2	146	-18.2	46954	20	765	134
miR-8516	chi_circ_010322	153	-23.37	153	-23.37	54988	20	767	391
miR-8516	chi_circ_010069	144	-19.59	144	-19.59	54735	20	768	601
miR-8516	chi_circ_021167	140	-20.86	140	-20.86	65833	20	768	357
miR-8516	chi_circ_004273	146	-21.93	146	-21.93	48939	20	768	587
miR-8516	chi_circ_015042	291	-47.8	146	-24.54	59708	20	769	745 248
miR-8516	chi_circ_014797	142	-20.98	142	-20.98	59463	20	772	165
miR-8516	chi_circ_004594	151	-25.63	151	-25.63	49260	20	772	517
miR-8516	chi_circ_007652	145	-18	145	-18	52318	20	773	317
miR-8516	chi_circ_006349	146	-18.71	146	-18.71	51015	20	773	264
miR-8516	chi_circ_019295	145	-20.38	145	-20.38	63961	20	773	753
miR-8516	chi_circ_009907	145	-17.67	145	-17.67	54573	20	774	426
miR-8516	chi_circ_000189	152	-22.58	152	-22.58	44855	20	774	698
miR-8516	chi_circ_009480	141	-19	141	-19	54146	20	775	275
miR-8516	chi_circ_006075	152	-20.17	152	-20.17	50741	20	775	581
miR-8516	chi_circ_008034	288	-42.3	146	-21.85	52700	20	775	488 355
miR-8516	chi_circ_008905	145	-25.23	145	-25.23	53571	20	775	347
miR-8516	chi_circ_006309	300	-48.28	152	-25.54	50975	20	775	357 316
miR-8516	chi_circ_012924	144	-17.92	144	-17.92	57590	20	776	395
miR-8516	chi_circ_010326	153	-23.37	153	-23.37	54992	20	776	648
miR-8516	chi_circ_006138	151	-24.05	151	-24.05	50804	20	776	2
miR-8516	chi_circ_009710	144	-25.93	144	-25.93	54376	20	776	436
miR-8516	chi_circ_013410	145	-18.69	145	-18.69	58076	20	777	747
miR-8516	chi_circ_011637	150	-22.73	150	-22.73	56303	20	777	73
miR-8516	chi_circ_011724	140	-22.85	140	-22.85	56390	20	777	296
miR-8516	chi_circ_002362	160	-27.9	160	-27.9	47028	20	777	514
miR-8516	chi_circ_014751	145	-27.94	145	-27.94	59417	20	777	515
miR-8516	chi_circ_018039	140	-23.2	140	-23.2	62705	20	778	595
miR-8516	chi_circ_011257	153	-23.14	153	-23.14	55923	20	779	53
miR-8516	chi_circ_014740	143	-25.44	143	-25.44	59406	20	779	368
miR-8516	chi_circ_015129	149	-21.57	149	-21.57	59795	20	781	535
miR-8516	chi_circ_012406	145	-19.8	145	-19.8	57072	20	782	400
miR-8516	chi_circ_020649	140	-20.6	140	-20.6	65315	20	782	272
miR-8516	chi_circ_007110	147	-27	147	-27	51776	20	782	651
miR-8516	chi_circ_014584	152	-20.32	152	-20.32	59250	20	783	452
miR-8516	chi_circ_010097	728	-121.93	151	-28.29	54763	20	783	590 689 391 25 544
miR-8516	chi_circ_001995	141	-15.96	141	-15.96	46661	20	784	597
miR-8516	chi_circ_013691	142	-19.3	142	-19.3	58357	20	785	454
miR-8516	chi_circ_006784	142	-20.03	142	-20.03	51450	20	785	217
miR-8516	chi_circ_019226	141	-21.86	141	-21.86	63892	20	785	206
miR-8516	chi_circ_004134	140	-22.97	140	-22.97	48800	20	785	581
miR-8516	chi_circ_012462	145	-21.13	145	-21.13	57128	20	788	97
miR-8516	chi_circ_001063	143	-21.44	143	-21.44	45729	20	788	324
miR-8516	chi_circ_018854	142	-21.49	142	-21.49	63520	20	789	277
miR-8516	chi_circ_020371	144	-22.96	144	-22.96	65037	20	789	298
miR-8516	chi_circ_015872	154	-25.63	154	-25.63	60538	20	789	433
miR-8516	chi_circ_019803	161	-25.85	161	-25.85	64469	20	789	156
miR-8516	chi_circ_016077	141	-26.02	141	-26.02	60743	20	790	497
miR-8516	chi_circ_004210	142	-15.41	142	-15.41	48876	20	791	619
miR-8516	chi_circ_012216	145	-29.6	145	-29.6	56882	20	791	660
miR-8516	chi_circ_012234	144	-19.43	144	-19.43	56900	20	792	75
miR-8516	chi_circ_010972	148	-23.91	148	-23.91	55638	20	793	765
miR-8516	chi_circ_015131	149	-21.57	149	-21.57	59797	20	794	372
miR-8516	chi_circ_002892	146	-24.56	146	-24.56	47558	20	794	747
miR-8516	chi_circ_013125	142	-25.78	142	-25.78	57791	20	794	491
miR-8516	chi_circ_005623	148	-23.81	148	-23.81	50289	20	795	386
miR-8516	chi_circ_003587	141	-26.92	141	-26.92	48253	20	796	759
miR-8516	chi_circ_001992	141	-15.96	141	-15.96	46658	20	798	611
miR-8516	chi_circ_014755	143	-17.49	143	-17.49	59421	20	798	304
miR-8516	chi_circ_022263	142	-17.5	142	-17.5	66929	20	798	83
miR-8516	chi_circ_020647	140	-20.6	140	-20.6	65313	20	798	374
miR-8516	chi_circ_013961	148	-29.17	148	-29.17	58627	20	798	404
miR-8516	chi_circ_008928	140	-14.22	140	-14.22	53594	20	801	146
miR-8516	chi_circ_015444	143	-18.63	143	-18.63	60110	20	801	777
miR-8516	chi_circ_012813	292	-44.73	150	-25.98	57479	20	801	503 245
miR-8516	chi_circ_016925	143	-15.88	143	-15.88	61591	20	802	69
miR-8516	chi_circ_005861	143	-22.19	143	-22.19	50527	20	802	134
miR-8516	chi_circ_019754	156	-22.35	156	-22.35	64420	20	802	424
miR-8516	chi_circ_019603	152	-22.95	152	-22.95	64269	20	802	696
miR-8516	chi_circ_012243	286	-49.53	145	-25.03	56909	20	802	724 506
miR-8516	chi_circ_002364	160	-27.9	160	-27.9	47030	20	802	656
miR-8516	chi_circ_011903	150	-23.41	150	-23.41	56569	20	803	161
miR-8516	chi_circ_010599	141	-22.31	141	-22.31	55265	20	804	53
miR-8516	chi_circ_018846	295	-46.83	150	-23.59	63512	20	805	400 785
miR-8516	chi_circ_019748	153	-21.92	153	-21.92	64414	20	806	576
miR-8516	chi_circ_007914	146	-23.75	146	-23.75	52580	20	806	577
miR-8516	chi_circ_017358	141	-21.12	141	-21.12	62024	20	807	5
miR-8516	chi_circ_018478	147	-21.89	147	-21.89	63144	20	807	600
miR-8516	chi_circ_021716	151	-23.86	151	-23.86	66382	20	807	477
miR-8516	chi_circ_018015	141	-20.2	141	-20.2	62681	20	809	452
miR-8516	chi_circ_007112	147	-27	147	-27	51778	20	810	772
miR-8516	chi_circ_009046	153	-27.67	153	-27.67	53712	20	810	629
miR-8516	chi_circ_021749	141	-18.07	141	-18.07	66415	20	812	20
miR-8516	chi_circ_019915	140	-18.47	140	-18.47	64581	20	812	584
miR-8516	chi_circ_018761	156	-22.58	156	-22.58	63427	20	812	699
miR-8516	chi_circ_019383	157	-23.98	157	-23.98	64049	20	812	423
miR-8516	chi_circ_005066	140	-17.84	140	-17.84	49732	20	813	147
miR-8516	chi_circ_008378	144	-20.03	144	-20.03	53044	20	813	580
miR-8516	chi_circ_007974	141	-20.3	141	-20.3	52640	20	813	618
miR-8516	chi_circ_007428	142	-20.61	142	-20.61	52094	20	814	309
miR-8516	chi_circ_006722	300	-48.91	156	-27.18	51388	20	814	779 372
miR-8516	chi_circ_002600	152	-22.61	152	-22.61	47266	20	816	351
miR-8516	chi_circ_007724	155	-26.75	155	-26.75	52390	20	816	483
miR-8516	chi_circ_010055	147	-15.42	147	-15.42	54721	20	817	256
miR-8516	chi_circ_000631	140	-21.04	140	-21.04	45297	20	817	166
miR-8516	chi_circ_020582	152	-24.4	152	-24.4	65248	20	818	99
miR-8516	chi_circ_016458	141	-33.75	141	-33.75	61124	20	818	243
miR-8516	chi_circ_016373	142	-19.14	142	-19.14	61039	20	819	597
miR-8516	chi_circ_019084	141	-22.36	141	-22.36	63750	20	819	676
miR-8516	chi_circ_018688	143	-22.71	143	-22.71	63354	20	819	788
miR-8516	chi_circ_019606	140	-16.06	140	-16.06	64272	20	820	424
miR-8516	chi_circ_007655	145	-18	145	-18	52321	20	820	242
miR-8516	chi_circ_012393	142	-17	142	-17	57059	20	821	218
miR-8516	chi_circ_015836	143	-19.65	143	-19.65	60502	20	821	268
miR-8516	chi_circ_017582	142	-23.84	142	-23.84	62248	20	821	632
miR-8516	chi_circ_021577	140	-19.76	140	-19.76	66243	20	822	478
miR-8516	chi_circ_021681	144	-16.86	144	-16.86	66347	20	823	453
miR-8516	chi_circ_009043	287	-58.37	147	-30.79	53709	20	823	572 797
miR-8516	chi_circ_002026	140	-21.01	140	-21.01	46692	20	825	41
miR-8516	chi_circ_018379	141	-27.42	141	-27.42	63045	20	825	193
miR-8516	chi_circ_014253	152	-30.69	152	-30.69	58919	20	825	135
miR-8516	chi_circ_013836	293	-55.07	148	-31.53	58502	20	825	649 28
miR-8516	chi_circ_020687	140	-21.04	140	-21.04	65353	20	826	336
miR-8516	chi_circ_012720	143	-22.75	143	-22.75	57386	20	826	573
miR-8516	chi_circ_010832	168	-31.22	168	-31.22	55498	20	826	723
miR-8516	chi_circ_002298	143	-23.18	143	-23.18	46964	20	827	804
miR-8516	chi_circ_004484	301	-44.58	153	-25.41	49150	20	827	204 725
miR-8516	chi_circ_012436	151	-22.9	151	-22.9	57102	20	828	764
miR-8516	chi_circ_020518	145	-28.55	145	-28.55	65184	20	828	459
miR-8516	chi_circ_012416	158	-24.45	158	-24.45	57082	20	829	611
miR-8516	chi_circ_001634	144	-19.47	144	-19.47	46300	20	831	102
miR-8516	chi_circ_008715	141	-19.89	141	-19.89	53381	20	831	583
miR-8516	chi_circ_008321	453	-65.26	160	-25.92	52987	20	832	747 354 163
miR-8516	chi_circ_014110	147	-25.92	147	-25.92	58776	20	832	490
miR-8516	chi_circ_016959	140	-19.01	140	-19.01	61625	20	833	539
miR-8516	chi_circ_021127	159	-23.84	159	-23.84	65793	20	833	643
miR-8516	chi_circ_022203	152	-25.18	152	-25.18	66869	20	833	214
miR-8516	chi_circ_002548	141	-17.79	141	-17.79	47214	20	834	533
miR-8516	chi_circ_021586	142	-17.98	142	-17.98	66252	20	834	562
miR-8516	chi_circ_003556	147	-23.62	147	-23.62	48222	20	834	442
miR-8516	chi_circ_006128	151	-24.05	151	-24.05	50794	20	834	480
miR-8516	chi_circ_012542	295	-40.08	154	-22.11	57208	20	835	711 261
miR-8516	chi_circ_013674	287	-42.66	146	-23.21	58340	20	836	99 456
miR-8516	chi_circ_021126	159	-23.84	159	-23.84	65792	20	836	646
miR-8516	chi_circ_004263	145	-23.89	145	-23.89	48929	20	836	306
miR-8516	chi_circ_019646	158	-28.49	158	-28.49	64312	20	836	209
miR-8516	chi_circ_008897	142	-14.16	142	-14.16	53563	20	837	250
miR-8516	chi_circ_008798	140	-16.04	140	-16.04	53464	20	837	137
miR-8516	chi_circ_002279	146	-18.2	146	-18.2	46945	20	837	298
miR-8516	chi_circ_018712	141	-25.7	141	-25.7	63378	20	837	92
miR-8516	chi_circ_021073	280	-40.67	140	-26.36	65739	20	837	632 687
miR-8516	chi_circ_013672	141	-19.45	141	-19.45	58338	20	838	329
miR-8516	chi_circ_015634	160	-27.16	160	-27.16	60300	20	838	30
miR-8516	chi_circ_012319	296	-49.08	151	-27.63	56985	20	838	268 234
miR-8516	chi_circ_017560	140	-18.21	140	-18.21	62226	20	839	414
miR-8516	chi_circ_013411	145	-18.69	145	-18.69	58077	20	839	747
miR-8516	chi_circ_019348	150	-22.92	150	-22.92	64014	20	839	31
miR-8516	chi_circ_006161	148	-22.97	148	-22.97	50827	20	840	576
miR-8516	chi_circ_004580	143	-25.08	143	-25.08	49246	20	840	452
miR-8516	chi_circ_015064	148	-21.14	148	-21.14	59730	20	843	73
miR-8516	chi_circ_014133	148	-27.07	148	-27.07	58799	20	843	657
miR-8516	chi_circ_007906	142	-23.72	142	-23.72	52572	20	844	541
miR-8516	chi_circ_004912	280	-39.57	140	-21.46	49578	20	845	31 534
miR-8516	chi_circ_001636	144	-19.47	144	-19.47	46302	20	846	259
miR-8516	chi_circ_009129	292	-51.45	150	-28.49	53795	20	846	226 759
miR-8516	chi_circ_007858	140	-16.57	140	-16.57	52524	20	847	229
miR-8516	chi_circ_014924	141	-17.99	141	-17.99	59590	20	847	256
miR-8516	chi_circ_002784	141	-18.33	141	-18.33	47450	20	847	395
miR-8516	chi_circ_004866	142	-18.12	142	-18.12	49532	20	848	713
miR-8516	chi_circ_016894	142	-18.67	142	-18.67	61560	20	848	425
miR-8516	chi_circ_003944	143	-20.25	143	-20.25	48610	20	848	211
miR-8516	chi_circ_017204	298	-47.22	150	-25.3	61870	20	848	612 304
miR-8516	chi_circ_020723	140	-18.64	140	-18.64	65389	20	849	604
miR-8516	chi_circ_006187	141	-22.7	141	-22.7	50853	20	849	515
miR-8516	chi_circ_020724	149	-27.32	149	-27.32	65390	20	849	201
miR-8516	chi_circ_013181	141	-19.4	141	-19.4	57847	20	851	815
miR-8516	chi_circ_011384	147	-21.11	147	-21.11	56050	20	851	584
miR-8516	chi_circ_014080	145	-19.72	145	-19.72	58746	20	852	515
miR-8516	chi_circ_001124	145	-21.09	145	-21.09	45790	20	852	426
miR-8516	chi_circ_013317	143	-24.15	143	-24.15	57983	20	852	469
miR-8516	chi_circ_001223	148	-21.67	148	-21.67	45889	20	853	380
miR-8516	chi_circ_012995	156	-22.08	156	-22.08	57661	20	853	502
miR-8516	chi_circ_000662	142	-23.19	142	-23.19	45328	20	854	59
miR-8516	chi_circ_007396	291	-44.48	150	-28.92	52062	20	854	343 30
miR-8516	chi_circ_006482	142	-16.58	142	-16.58	51148	20	856	339
miR-8516	chi_circ_004048	146	-25.3	146	-25.3	48714	20	856	370
miR-8516	chi_circ_002888	142	-22.64	142	-22.64	47554	20	858	188
miR-8516	chi_circ_022153	145	-21.74	145	-21.74	66819	20	859	365
miR-8516	chi_circ_018341	151	-23.75	151	-23.75	63007	20	859	675
miR-8516	chi_circ_007757	148	-29.36	148	-29.36	52423	20	859	730
miR-8516	chi_circ_013958	142	-30.97	142	-30.97	58624	20	859	790
miR-8516	chi_circ_018778	152	-23.3	152	-23.3	63444	20	860	505
miR-8516	chi_circ_008613	146	-28.52	146	-28.52	53279	20	860	224
miR-8516	chi_circ_014191	148	-28.53	148	-28.53	58857	20	860	446
miR-8516	chi_circ_011638	150	-22.73	150	-22.73	56304	20	861	73
miR-8516	chi_circ_001664	143	-23.4	143	-23.4	46330	20	861	73
miR-8516	chi_circ_012779	147	-25.7	147	-25.7	57445	20	861	270
miR-8516	chi_circ_008516	298	-51.81	152	-26.24	53182	20	861	85 206
miR-8516	chi_circ_009587	145	-17.26	145	-17.26	54253	20	862	493
miR-8516	chi_circ_020446	146	-21.16	146	-21.16	65112	20	862	301
miR-8516	chi_circ_014109	147	-25.92	147	-25.92	58775	20	862	420
miR-8516	chi_circ_008494	140	-20.2	140	-20.2	53160	20	863	57
miR-8516	chi_circ_012624	145	-28.67	145	-28.67	57290	20	863	223
miR-8516	chi_circ_021912	142	-16.97	142	-16.97	66578	20	864	206
miR-8516	chi_circ_015125	149	-21.57	149	-21.57	59791	20	864	618
miR-8516	chi_circ_014038	144	-19.96	144	-19.96	58704	20	865	281
miR-8516	chi_circ_002956	142	-20.17	142	-20.17	47622	20	865	662
miR-8516	chi_circ_002310	146	-22.27	146	-22.27	46976	20	865	765
miR-8516	chi_circ_017611	141	-21.12	141	-21.12	62277	20	866	336
miR-8516	chi_circ_008834	140	-22.19	140	-22.19	53500	20	866	356
miR-8516	chi_circ_022264	142	-17.5	142	-17.5	66930	20	867	152
miR-8516	chi_circ_010023	142	-20.43	142	-20.43	54689	20	867	23
miR-8516	chi_circ_001762	152	-22.33	152	-22.33	46428	20	868	388
miR-8516	chi_circ_013151	157	-25.68	157	-25.68	57817	20	868	816
miR-8516	chi_circ_005241	141	-16.75	141	-16.75	49907	20	869	197
miR-8516	chi_circ_004863	283	-36.41	142	-18.29	49529	20	869	150 569
miR-8516	chi_circ_008248	144	-23.46	144	-23.46	52914	20	869	50
miR-8516	chi_circ_002431	169	-28.01	169	-28.01	47097	20	869	734
miR-8516	chi_circ_007202	140	-18.09	140	-18.09	51868	20	871	546
miR-8516	chi_circ_018863	142	-20.77	142	-20.77	63529	20	871	814
miR-8516	chi_circ_015575	148	-19.13	148	-19.13	60241	20	873	232
miR-8516	chi_circ_005156	149	-21.05	149	-21.05	49822	20	874	630
miR-8516	chi_circ_018845	295	-46.83	150	-23.59	63511	20	874	400 785
miR-8516	chi_circ_007713	295	-50.89	153	-26.44	52379	20	874	852 463
miR-8516	chi_circ_008853	298	-59.83	153	-31.24	53519	20	875	696 194
miR-8516	chi_circ_008932	140	-14.22	140	-14.22	53598	20	876	746
miR-8516	chi_circ_012559	148	-20.16	148	-20.16	57225	20	876	130
miR-8516	chi_circ_013985	142	-21.32	142	-21.32	58651	20	876	121
miR-8516	chi_circ_013008	146	-24.16	146	-24.16	57674	20	877	431
miR-8516	chi_circ_006146	300	-50.58	158	-25.63	50812	20	877	784 116
miR-8516	chi_circ_014582	152	-20.32	152	-20.32	59248	20	878	547
miR-8516	chi_circ_013010	146	-24.16	146	-24.16	57676	20	878	250
miR-8516	chi_circ_013122	142	-25.78	142	-25.78	57788	20	878	491
miR-8516	chi_circ_008714	141	-19.89	141	-19.89	53380	20	879	631
miR-8516	chi_circ_010378	140	-21.06	140	-21.06	55044	20	879	501
miR-8516	chi_circ_010376	140	-21.06	140	-21.06	55042	20	880	334
miR-8516	chi_circ_016034	145	-18	145	-18	60700	20	881	161
miR-8516	chi_circ_003832	142	-20	142	-20	48498	20	884	253
miR-8516	chi_circ_019611	140	-16.06	140	-16.06	64277	20	886	82
miR-8516	chi_circ_021473	152	-32.05	152	-32.05	66139	20	886	248
miR-8516	chi_circ_001362	148	-16.64	148	-16.64	46028	20	887	317
miR-8516	chi_circ_006274	146	-21.42	146	-21.42	50940	20	888	762
miR-8516	chi_circ_007388	142	-22.55	142	-22.55	52054	20	888	258
miR-8516	chi_circ_019227	145	-26.05	145	-26.05	63893	20	888	807
miR-8516	chi_circ_016463	147	-26.4	147	-26.4	61129	20	888	398
miR-8516	chi_circ_020350	142	-26.4	142	-26.4	65016	20	888	244
miR-8516	chi_circ_008746	160	-32.03	160	-32.03	53412	20	889	712
miR-8516	chi_circ_018790	150	-26.34	150	-26.34	63456	20	890	4
miR-8516	chi_circ_001364	148	-16.64	148	-16.64	46030	20	892	696
miR-8516	chi_circ_000064	152	-24.02	152	-24.02	44730	20	892	75
miR-8516	chi_circ_008616	140	-18.14	140	-18.14	53282	20	893	76
miR-8516	chi_circ_019088	141	-22.36	141	-22.36	63754	20	894	549
miR-8516	chi_circ_007653	145	-18	145	-18	52319	20	895	317
miR-8516	chi_circ_009771	140	-18.46	140	-18.46	54437	20	895	653
miR-8516	chi_circ_010598	141	-22.31	141	-22.31	55264	20	895	144
miR-8516	chi_circ_015853	145	-17.86	145	-17.86	60519	20	896	539
miR-8516	chi_circ_017343	144	-21.82	144	-21.82	62009	20	896	527
miR-8516	chi_circ_020683	140	-21.04	140	-21.04	65349	20	897	205
miR-8516	chi_circ_011467	156	-27.85	156	-27.85	56133	20	897	81
miR-8516	chi_circ_016248	154	-23.14	154	-23.14	60914	20	898	586
miR-8516	chi_circ_007144	146	-23.49	146	-23.49	51810	20	898	687
miR-8516	chi_circ_014553	146	-24.07	146	-24.07	59219	20	898	660
miR-8516	chi_circ_009773	140	-24.29	140	-24.29	54439	20	898	278
miR-8516	chi_circ_001953	147	-14.84	147	-14.84	46619	20	899	787
miR-8516	chi_circ_003445	151	-28.21	151	-28.21	48111	20	900	433
miR-8516	chi_circ_014206	140	-15.27	140	-15.27	58872	20	901	21
miR-8516	chi_circ_021427	142	-18.26	142	-18.26	66093	20	901	596
miR-8516	chi_circ_001184	143	-18.37	143	-18.37	45850	20	902	717
miR-8516	chi_circ_002368	565	-67.52	144	-17.62	47034	20	903	490 248 232 625
miR-8516	chi_circ_012539	143	-20.93	143	-20.93	57205	20	903	92
miR-8516	chi_circ_015175	140	-22.05	140	-22.05	59841	20	903	721
miR-8516	chi_circ_018451	148	-21.59	148	-21.59	63117	20	904	126
miR-8516	chi_circ_016926	143	-15.88	143	-15.88	61592	20	906	173
miR-8516	chi_circ_013964	148	-29.17	148	-29.17	58630	20	906	639
miR-8516	chi_circ_016886	142	-18.67	142	-18.67	61552	20	907	197
miR-8516	chi_circ_006991	140	-20.78	140	-20.78	51657	20	907	42
miR-8516	chi_circ_005186	160	-30.13	160	-30.13	49852	20	908	419
miR-8516	chi_circ_018551	142	-27.64	142	-27.64	63217	20	909	446
miR-8516	chi_circ_008444	145	-29.62	145	-29.62	53110	20	909	146
miR-8516	chi_circ_020671	141	-17.79	141	-17.79	65337	20	910	325
miR-8516	chi_circ_003873	140	-23.12	140	-23.12	48539	20	910	606
miR-8516	chi_circ_007162	146	-23.67	146	-23.67	51828	20	910	356
miR-8516	chi_circ_003448	151	-28.21	151	-28.21	48114	20	910	887
miR-8516	chi_circ_002002	141	-15.96	141	-15.96	46668	20	911	94
miR-8516	chi_circ_016464	147	-26.4	147	-26.4	61130	20	912	777
miR-8516	chi_circ_008136	145	-26.06	145	-26.06	52802	20	913	413
miR-8516	chi_circ_009908	145	-17.67	145	-17.67	54574	20	914	426
miR-8516	chi_circ_012631	151	-23.5	151	-23.5	57297	20	915	646
miR-8516	chi_circ_006310	300	-48.28	152	-25.54	50976	20	916	357 316
miR-8516	chi_circ_010758	162	-26.65	162	-26.65	55424	20	916	59
miR-8516	chi_circ_021797	141	-19.15	141	-19.15	66463	20	917	727
miR-8516	chi_circ_011873	287	-38.66	147	-20.07	56539	20	918	350 613
miR-8516	chi_circ_002363	160	-27.9	160	-27.9	47029	20	919	656
miR-8516	chi_circ_018135	140	-22.04	140	-22.04	62801	20	920	54
miR-8516	chi_circ_013716	140	-22.33	140	-22.33	58382	20	920	680
miR-8516	chi_circ_005084	145	-24.34	145	-24.34	49750	20	920	619
miR-8516	chi_circ_008441	145	-29.62	145	-29.62	53107	20	920	8
miR-8516	chi_circ_017832	140	-20.14	140	-20.14	62498	20	921	546
miR-8516	chi_circ_007725	155	-26.75	155	-26.75	52391	20	921	588
miR-8516	chi_circ_007432	142	-20.61	142	-20.61	52098	20	922	149
miR-8516	chi_circ_012463	145	-21.13	145	-21.13	57129	20	923	97
miR-8516	chi_circ_011825	282	-39.87	142	-21.68	56491	20	923	505 62
miR-8516	chi_circ_018713	141	-25.7	141	-25.7	63379	20	923	92
miR-8516	chi_circ_013378	140	-19.16	140	-19.16	58044	20	924	439
miR-8516	chi_circ_006571	157	-21.59	157	-21.59	51237	20	924	294
miR-8516	chi_circ_014927	141	-17.99	141	-17.99	59593	20	925	154
miR-8516	chi_circ_016971	149	-15.83	149	-15.83	61637	20	928	294
miR-8516	chi_circ_016819	148	-22.23	148	-22.23	61485	20	928	749
miR-8516	chi_circ_017205	298	-47.22	150	-25.3	61871	20	928	692 384
miR-8516	chi_circ_007543	143	-26.57	143	-26.57	52209	20	928	565
miR-8516	chi_circ_002280	146	-18.2	146	-18.2	46946	20	929	298
miR-8516	chi_circ_004995	144	-19.03	144	-19.03	49661	20	930	761
miR-8516	chi_circ_020688	140	-21.04	140	-21.04	65354	20	930	440
miR-8516	chi_circ_020447	146	-21.16	146	-21.16	65113	20	930	369
miR-8516	chi_circ_011731	143	-24.22	143	-24.22	56397	20	930	782
miR-8516	chi_circ_008734	155	-25.69	155	-25.69	53400	20	930	518
miR-8516	chi_circ_011945	153	-23.85	153	-23.85	56611	20	933	514
miR-8516	chi_circ_013844	140	-15.49	140	-15.49	58510	20	934	7
miR-8516	chi_circ_013064	140	-18.06	140	-18.06	57730	20	934	445
miR-8516	chi_circ_009590	147	-22.12	147	-22.12	54256	20	934	404
miR-8516	chi_circ_003833	142	-20	142	-20	48499	20	935	304
miR-8516	chi_circ_020645	140	-20.6	140	-20.6	65311	20	935	511
miR-8516	chi_circ_020018	141	-21.73	141	-21.73	64684	20	935	877
miR-8516	chi_circ_007057	145	-19.15	145	-19.15	51723	20	936	369
miR-8516	chi_circ_015065	148	-21.14	148	-21.14	59731	20	938	168
miR-8516	chi_circ_008679	144	-21.52	144	-21.52	53345	20	938	369
miR-8516	chi_circ_002069	145	-26.32	145	-26.32	46735	20	939	916
miR-8516	chi_circ_012642	295	-48.47	150	-25.36	57308	20	940	51 654
miR-8516	chi_circ_011059	161	-25.98	161	-25.98	55725	20	940	536
miR-8516	chi_circ_017746	151	-20.11	151	-20.11	62412	20	942	251
miR-8516	chi_circ_019982	149	-22.12	149	-22.12	64648	20	942	731
miR-8516	chi_circ_008735	155	-25.69	155	-25.69	53401	20	942	380
miR-8516	chi_circ_022243	302	-54.1	156	-29.24	66909	20	943	415 208
miR-8516	chi_circ_017046	140	-18.97	140	-18.97	61712	20	944	9
miR-8516	chi_circ_011474	141	-17.68	141	-17.68	56140	20	945	837
miR-8516	chi_circ_019412	152	-23.56	152	-23.56	64078	20	945	302
miR-8516	chi_circ_000076	146	-26.56	146	-26.56	44742	20	945	250
miR-8516	chi_circ_007397	291	-44.48	150	-28.92	52063	20	945	913 600
miR-8516	chi_circ_021125	159	-23.84	159	-23.84	65791	20	946	756
miR-8516	chi_circ_011036	158	-24.61	158	-24.61	55702	20	946	693
miR-8516	chi_circ_021556	142	-19.82	142	-19.82	66222	20	950	750
miR-8516	chi_circ_021575	140	-19.76	140	-19.76	66241	20	951	607
miR-8516	chi_circ_019337	140	-15.45	140	-15.45	64003	20	953	1
miR-8516	chi_circ_014369	142	-16.51	142	-16.51	59035	20	953	797
miR-8516	chi_circ_016243	141	-19.39	141	-19.39	60909	20	954	330
miR-8516	chi_circ_000458	149	-29.61	149	-29.61	45124	20	954	576
miR-8516	chi_circ_005242	141	-16.75	141	-16.75	49908	20	955	460
miR-8516	chi_circ_009799	305	-47.73	155	-25.04	54465	20	956	424 226
miR-8516	chi_circ_015130	149	-21.57	149	-21.57	59796	20	957	535
miR-8516	chi_circ_001841	146	-26.57	146	-26.57	46507	20	959	715
miR-8516	chi_circ_005857	143	-22.19	143	-22.19	50523	20	961	909
miR-8516	chi_circ_008768	150	-23.61	150	-23.61	53434	20	962	885
miR-8516	chi_circ_009887	148	-26.39	148	-26.39	54553	20	962	463
miR-8516	chi_circ_002426	169	-28.01	169	-28.01	47092	20	962	827
miR-8516	chi_circ_006078	152	-20.17	152	-20.17	50744	20	963	439
miR-8516	chi_circ_000386	161	-24.45	161	-24.45	45052	20	963	476
miR-8516	chi_circ_005828	149	-27.45	149	-27.45	50494	20	963	782
miR-8516	chi_circ_015034	158	-28.63	158	-28.63	59700	20	963	1
miR-8516	chi_circ_002657	140	-14.98	140	-14.98	47323	20	964	73
miR-8516	chi_circ_012405	145	-19.8	145	-19.8	57071	20	964	400
miR-8516	chi_circ_019454	140	-19.4	140	-19.4	64120	20	965	263
miR-8516	chi_circ_013673	287	-42.66	146	-23.21	58339	20	965	99 456
miR-8516	chi_circ_021379	283	-38.79	143	-21.88	66045	20	966	855 944
miR-8516	chi_circ_012757	156	-22.13	156	-22.13	57423	20	966	204
miR-8516	chi_circ_012717	143	-22.75	143	-22.75	57383	20	969	573
miR-8516	chi_circ_012563	150	-23.46	150	-23.46	57229	20	969	38
miR-8516	chi_circ_000093	143	-24.31	143	-24.31	44759	20	969	687
miR-8516	chi_circ_009986	141	-18.95	141	-18.95	54652	20	970	891
miR-8516	chi_circ_013316	143	-24.15	143	-24.15	57982	20	970	469
miR-8516	chi_circ_000911	148	-19.72	148	-19.72	45577	20	972	803
miR-8516	chi_circ_014544	154	-24.22	154	-24.22	59210	20	972	269
miR-8516	chi_circ_007859	140	-16.57	140	-16.57	52525	20	973	229
miR-8516	chi_circ_010772	148	-22.87	148	-22.87	55438	20	973	739
miR-8516	chi_circ_018375	141	-27.42	141	-27.42	63041	20	974	342
miR-8516	chi_circ_020252	141	-21.5	141	-21.5	64918	20	975	943
miR-8516	chi_circ_012215	145	-29.6	145	-29.6	56881	20	976	660
miR-8516	chi_circ_008020	144	-19.5	144	-19.5	52686	20	977	129
miR-8516	chi_circ_018204	141	-20.42	141	-20.42	62870	20	978	660
miR-8516	chi_circ_017581	142	-23.84	142	-23.84	62247	20	978	789
miR-8516	chi_circ_009047	153	-27.67	153	-27.67	53713	20	979	629
miR-8516	chi_circ_015576	148	-19.13	148	-19.13	60242	20	980	339
miR-8516	chi_circ_019089	141	-22.36	141	-22.36	63755	20	980	549
miR-8516	chi_circ_001765	153	-26.46	153	-26.46	46431	20	980	713
miR-8516	chi_circ_017710	142	-19.05	142	-19.05	62376	20	981	246
miR-8516	chi_circ_019170	140	-14.22	140	-14.22	63836	20	982	577
miR-8516	chi_circ_004873	145	-17.54	145	-17.54	49539	20	982	892
miR-8516	chi_circ_021372	149	-18.89	149	-18.89	66038	20	982	615
miR-8516	chi_circ_008376	144	-20.03	144	-20.03	53042	20	982	749
miR-8516	chi_circ_015135	149	-21.57	149	-21.57	59801	20	983	317
miR-8516	chi_circ_016815	288	-41.27	148	-22.23	61481	20	983	542 751
miR-8516	chi_circ_001576	431	-65.61	149	-25.7	46242	20	984	857 113 370
miR-8516	chi_circ_010712	146	-20.71	146	-20.71	55378	20	985	176
miR-8516	chi_circ_013856	150	-21.86	150	-21.86	58522	20	985	421
miR-8516	chi_circ_013208	140	-24.06	140	-24.06	57874	20	985	646
miR-8516	chi_circ_007840	146	-26.7	146	-26.7	52506	20	987	351
miR-8516	chi_circ_016480	153	-27.25	153	-27.25	61146	20	987	241
miR-8516	chi_circ_018452	148	-21.59	148	-21.59	63118	20	988	126
miR-8516	chi_circ_020606	144	-20.23	144	-20.23	65272	20	989	802
miR-8516	chi_circ_001181	143	-18.37	143	-18.37	45847	20	991	806
miR-8516	chi_circ_020764	145	-19.67	145	-19.67	65430	20	991	766
miR-8516	chi_circ_018145	144	-23.76	144	-23.76	62811	20	992	390
miR-8516	chi_circ_002367	565	-67.52	144	-17.62	47033	20	993	490 248 232 625
miR-8516	chi_circ_000174	140	-19.1	140	-19.1	44840	20	993	352
miR-8516	chi_circ_013121	142	-25.78	142	-25.78	57787	20	993	491
miR-8516	chi_circ_014134	148	-27.07	148	-27.07	58800	20	993	807
miR-8516	chi_circ_018144	144	-23.76	144	-23.76	62810	20	994	565
miR-8516	chi_circ_010066	144	-19.59	144	-19.59	54732	20	995	489
miR-8516	chi_circ_009740	142	-25.08	142	-25.08	54406	20	995	341
miR-8516	chi_circ_005937	147	-22.6	147	-22.6	50603	20	996	759
miR-8516	chi_circ_016280	153	-24.49	153	-24.49	60946	20	996	751
miR-8516	chi_circ_013104	281	-50.47	141	-25.43	57770	20	996	715 414
miR-8516	chi_circ_021911	142	-16.97	142	-16.97	66577	20	997	339
miR-8516	chi_circ_018454	148	-21.59	148	-21.59	63120	20	997	126
miR-8516	chi_circ_015572	151	-25.44	151	-25.44	60238	20	997	602
miR-8516	chi_circ_017716	150	-25.71	150	-25.71	62382	20	997	835
miR-8516	chi_circ_013669	287	-42.66	146	-23.21	58335	20	998	99 456
miR-8516	chi_circ_020016	286	-41.02	145	-21.73	64682	20	1000	905 690
miR-8516	chi_circ_011721	140	-22.85	140	-22.85	56387	20	1002	521
miR-8516	chi_circ_010657	142	-24.73	142	-24.73	55323	20	1002	275
miR-8516	chi_circ_003623	140	-26.42	140	-26.42	48289	20	1002	219
miR-8516	chi_circ_019649	150	-20.15	150	-20.15	64315	20	1003	703
miR-8516	chi_circ_004098	140	-21.44	140	-21.44	48764	20	1003	516
miR-8516	chi_circ_013412	145	-18.69	145	-18.69	58078	20	1005	747
miR-8516	chi_circ_016455	141	-33.75	141	-33.75	61121	20	1005	243
miR-8516	chi_circ_009477	287	-37.97	146	-19	54143	20	1007	875 275
miR-8516	chi_circ_003557	147	-23.62	147	-23.62	48223	20	1007	615
miR-8516	chi_circ_008901	299	-39.37	157	-25.21	53567	20	1008	932 139
miR-8516	chi_circ_014094	145	-22.82	145	-22.82	58760	20	1010	670
miR-8516	chi_circ_021853	144	-20.08	144	-20.08	66519	20	1011	109
miR-8516	chi_circ_010024	162	-26.99	162	-26.99	54690	20	1011	523
miR-8516	chi_circ_016812	288	-41.27	148	-22.23	61478	20	1012	273 482
miR-8516	chi_circ_006350	146	-18.71	146	-18.71	51016	20	1013	264
miR-8516	chi_circ_006311	140	-18.03	140	-18.03	50977	20	1015	560
miR-8516	chi_circ_004913	280	-39.57	140	-21.46	49579	20	1015	31 534
miR-8516	chi_circ_015922	154	-24.71	154	-24.71	60588	20	1015	35
miR-8516	chi_circ_018458	141	-23.84	141	-23.84	63124	20	1016	189
miR-8516	chi_circ_019049	146	-24.97	146	-24.97	63715	20	1016	557
miR-8516	chi_circ_007058	145	-19.15	145	-19.15	51724	20	1017	84
miR-8516	chi_circ_002982	143	-20.15	143	-20.15	47648	20	1017	365
miR-8516	chi_circ_012476	284	-42.82	144	-23.72	57142	20	1017	334 836
miR-8516	chi_circ_010523	149	-18.95	149	-18.95	55189	20	1018	91
miR-8516	chi_circ_020056	151	-26.62	151	-26.62	64722	20	1018	681
miR-8516	chi_circ_006886	147	-19.5	147	-19.5	51552	20	1019	107
miR-8516	chi_circ_015066	148	-21.14	148	-21.14	59732	20	1019	249
miR-8516	chi_circ_017673	142	-15.5	142	-15.5	62339	20	1021	883
miR-8516	chi_circ_020646	140	-20.6	140	-20.6	65312	20	1021	511
miR-8516	chi_circ_020225	144	-22.06	144	-22.06	64891	20	1021	678
miR-8516	chi_circ_019085	141	-22.36	141	-22.36	63751	20	1021	676
miR-8516	chi_circ_020928	287	-43.5	145	-22.43	65594	20	1021	806 612
miR-8516	chi_circ_000686	141	-24.06	141	-24.06	45352	20	1023	343
miR-8516	chi_circ_002070	145	-26.32	145	-26.32	46736	20	1023	916
miR-8516	chi_circ_010323	153	-23.37	153	-23.37	54989	20	1024	648
miR-8516	chi_circ_014534	154	-24.22	154	-24.22	59200	20	1024	946
miR-8516	chi_circ_019411	152	-23.56	152	-23.56	64077	20	1025	302
miR-8516	chi_circ_021132	142	-26.5	142	-26.5	65798	20	1025	858
miR-8516	chi_circ_014925	141	-17.99	141	-17.99	59591	20	1027	256
miR-8516	chi_circ_004358	159	-23.95	159	-23.95	49024	20	1027	792
miR-8516	chi_circ_020684	140	-21.04	140	-21.04	65350	20	1028	336
miR-8516	chi_circ_006162	148	-22.97	148	-22.97	50828	20	1028	576
miR-8516	chi_circ_022115	150	-24.16	150	-24.16	66781	20	1029	447
miR-8516	chi_circ_021131	142	-26.5	142	-26.5	65797	20	1029	862
miR-8516	chi_circ_001633	144	-19.47	144	-19.47	46299	20	1030	105
miR-8516	chi_circ_011728	149	-26.33	149	-26.33	56394	20	1031	641
miR-8516	chi_circ_010273	140	-15.1	140	-15.1	54939	20	1032	348
miR-8516	chi_circ_021240	145	-22.21	145	-22.21	65906	20	1032	174
miR-8516	chi_circ_013984	142	-21.32	142	-21.32	58650	20	1033	278
miR-8516	chi_circ_019284	152	-24.38	152	-24.38	63950	20	1033	299
miR-8516	chi_circ_021445	153	-25.09	153	-25.09	66111	20	1033	901
miR-8516	chi_circ_013962	148	-29.17	148	-29.17	58628	20	1033	639
miR-8516	chi_circ_004266	299	-55.89	154	-32	48932	20	1033	906 26
miR-8516	chi_circ_001751	141	-22.61	141	-22.61	46417	20	1034	719
miR-8516	chi_circ_003437	150	-22.32	150	-22.32	48103	20	1035	649
miR-8516	chi_circ_004595	151	-25.63	151	-25.63	49261	20	1036	517
miR-8516	chi_circ_004211	142	-15.41	142	-15.41	48877	20	1037	619
miR-8516	chi_circ_007163	146	-23.67	146	-23.67	51829	20	1039	356
miR-8516	chi_circ_008140	140	-21.24	140	-21.24	52806	20	1040	5
miR-8516	chi_circ_015126	149	-21.57	149	-21.57	59792	20	1040	618
miR-8516	chi_circ_013888	141	-23.94	141	-23.94	58554	20	1040	895
miR-8516	chi_circ_006184	140	-18.94	140	-18.94	50850	20	1042	827
miR-8516	chi_circ_018728	141	-24.6	141	-24.6	63394	20	1042	791
miR-8516	chi_circ_014091	287	-45.26	144	-24.76	58757	20	1043	407 684
miR-8516	chi_circ_012485	153	-25.72	153	-25.72	57151	20	1043	30
miR-8516	chi_circ_019414	152	-23.56	152	-23.56	64080	20	1045	912
miR-8516	chi_circ_018727	141	-24.6	141	-24.6	63393	20	1045	794
miR-8516	chi_circ_014313	424	-58.01	144	-27.26	58979	20	1045	592 174 216
miR-8516	chi_circ_016887	142	-18.67	142	-18.67	61553	20	1046	336
miR-8516	chi_circ_020140	140	-19.84	140	-19.84	64806	20	1046	430
miR-8516	chi_circ_009996	290	-55.14	148	-29.78	54662	20	1046	520 442
miR-8516	chi_circ_019504	141	-18.36	141	-18.36	64170	20	1047	521
miR-8516	chi_circ_013986	142	-21.32	142	-21.32	58652	20	1048	121
miR-8516	chi_circ_016888	142	-18.67	142	-18.67	61554	20	1049	339
miR-8516	chi_circ_012233	287	-40.09	144	-20.66	56899	20	1049	332 45
miR-8516	chi_circ_007722	155	-26.75	155	-26.75	52388	20	1049	588
miR-8516	chi_circ_019612	140	-16.06	140	-16.06	64278	20	1053	82
miR-8516	chi_circ_003438	150	-22.32	150	-22.32	48104	20	1054	668
miR-8516	chi_circ_002067	145	-26.32	145	-26.32	46733	20	1055	1032
miR-8516	chi_circ_021873	146	-23.67	146	-23.67	66539	20	1056	780
miR-8516	chi_circ_006432	140	-27.58	140	-27.58	51098	20	1056	68
miR-8516	chi_circ_006584	141	-26.27	141	-26.27	51250	20	1057	5
miR-8516	chi_circ_008442	145	-29.62	145	-29.62	53108	20	1058	146
miR-8516	chi_circ_020745	143	-23.61	143	-23.61	65411	20	1063	417
miR-8516	chi_circ_003433	144	-24.33	144	-24.33	48099	20	1063	396
miR-8516	chi_circ_002957	142	-20.17	142	-20.17	47623	20	1065	662
miR-8516	chi_circ_021752	141	-18.07	141	-18.07	66418	20	1069	20
miR-8516	chi_circ_009002	141	-17.77	141	-17.77	53668	20	1070	1014
miR-8516	chi_circ_009769	140	-18.46	140	-18.46	54435	20	1073	831
miR-8516	chi_circ_012404	145	-19.8	145	-19.8	57070	20	1073	400
miR-8516	chi_circ_021843	152	-22.31	152	-22.31	66509	20	1073	8
miR-8516	chi_circ_002035	142	-18.39	142	-18.39	46701	20	1074	985
miR-8516	chi_circ_015839	143	-19.65	143	-19.65	60505	20	1074	188
miR-8516	chi_circ_001217	146	-20.32	146	-20.32	45883	20	1074	761
miR-8516	chi_circ_018858	148	-29.04	148	-29.04	63524	20	1076	411
miR-8516	chi_circ_010000	290	-55.14	148	-29.78	54666	20	1076	793 715
miR-8516	chi_circ_015619	299	-38.74	151	-20.67	60285	20	1077	1026 891
miR-8516	chi_circ_009790	286	-54.32	145	-27.93	54456	20	1077	934 788
miR-8516	chi_circ_008144	140	-21.24	140	-21.24	52810	20	1078	747
miR-8516	chi_circ_002543	140	-16.59	140	-16.59	47209	20	1079	243
miR-8516	chi_circ_004958	145	-21.67	145	-21.67	49624	20	1079	427
miR-8516	chi_circ_005900	284	-42.47	144	-22.41	50566	20	1080	728 477
miR-8516	chi_circ_004483	301	-44.58	153	-25.41	49149	20	1080	457 978
miR-8516	chi_circ_000912	148	-19.72	148	-19.72	45578	20	1081	912
miR-8516	chi_circ_017714	150	-25.71	150	-25.71	62380	20	1081	835
miR-8516	chi_circ_007429	142	-20.61	142	-20.61	52095	20	1082	309
miR-8516	chi_circ_001757	293	-39.87	152	-22.61	46423	20	1082	795 148
miR-8516	chi_circ_017969	143	-23.87	143	-23.87	62635	20	1082	1028
miR-8516	chi_circ_010194	154	-30.46	154	-30.46	54860	20	1082	943
miR-8516	chi_circ_019117	140	-17.95	140	-17.95	63783	20	1083	317
miR-8516	chi_circ_017067	142	-29.74	142	-29.74	61733	20	1083	48
miR-8516	chi_circ_006079	152	-20.17	152	-20.17	50745	20	1084	439
miR-8516	chi_circ_006149	151	-21.12	151	-21.12	50815	20	1084	1008
miR-8516	chi_circ_016790	152	-24.96	152	-24.96	61456	20	1084	254
miR-8516	chi_circ_014908	142	-25.21	142	-25.21	59574	20	1086	271
miR-8516	chi_circ_009536	141	-14.61	141	-14.61	54202	20	1088	44
miR-8516	chi_circ_003075	141	-22.97	141	-22.97	47741	20	1088	240
miR-8516	chi_circ_013263	144	-23.29	144	-23.29	57929	20	1090	612
miR-8516	chi_circ_018776	145	-28.24	145	-28.24	63442	20	1090	421
miR-8516	chi_circ_016279	153	-24.49	153	-24.49	60945	20	1092	751
miR-8516	chi_circ_012776	147	-25.7	147	-25.7	57442	20	1092	854
miR-8516	chi_circ_006147	307	-51.93	158	-26.3	50813	20	1092	350 641
miR-8516	chi_circ_016970	149	-15.83	149	-15.83	61636	20	1093	294
miR-8516	chi_circ_007860	140	-16.57	140	-16.57	52526	20	1093	229
miR-8516	chi_circ_010746	140	-19.41	140	-19.41	55412	20	1094	25
miR-8516	chi_circ_017341	141	-18.31	141	-18.31	62007	20	1097	1028
miR-8516	chi_circ_017804	145	-17.52	145	-17.52	62470	20	1098	1059
miR-8516	chi_circ_006022	141	-14.61	141	-14.61	50688	20	1103	528
miR-8516	chi_circ_004046	146	-25.3	146	-25.3	48712	20	1104	618
miR-8516	chi_circ_008972	140	-16.52	140	-16.52	53638	20	1105	312
miR-8516	chi_circ_008614	140	-21.45	140	-21.45	53280	20	1106	566
miR-8516	chi_circ_022154	145	-21.74	145	-21.74	66820	20	1106	612
miR-8516	chi_circ_006883	141	-17.64	141	-17.64	51549	20	1107	652
miR-8516	chi_circ_001568	142	-18.18	142	-18.18	46234	20	1107	43
miR-8516	chi_circ_003980	140	-18.33	140	-18.33	48646	20	1107	944
miR-8516	chi_circ_010067	144	-19.59	144	-19.59	54733	20	1107	601
miR-8516	chi_circ_019086	141	-22.36	141	-22.36	63752	20	1107	676
miR-8516	chi_circ_003329	285	-42.47	143	-23.59	47995	20	1107	686 867
miR-8516	chi_circ_009854	152	-19.48	152	-19.48	54520	20	1108	31
miR-8516	chi_circ_004513	147	-18.47	147	-18.47	49179	20	1110	129
miR-8516	chi_circ_002893	146	-24.56	146	-24.56	47559	20	1111	1064
miR-8516	chi_circ_011204	143	-19.2	143	-19.2	55870	20	1112	968
miR-8516	chi_circ_002276	146	-18.2	146	-18.2	46942	20	1114	483
miR-8516	chi_circ_014095	145	-22.82	145	-22.82	58761	20	1114	774
miR-8516	chi_circ_006134	151	-24.05	151	-24.05	50800	20	1116	342
miR-8516	chi_circ_009832	147	-22.08	147	-22.08	54498	20	1117	649
miR-8516	chi_circ_017135	143	-24.46	143	-24.46	61801	20	1118	1010
miR-8516	chi_circ_022222	154	-27.27	154	-27.27	66888	20	1118	463
miR-8516	chi_circ_014698	141	-26.54	141	-26.54	59364	20	1121	92
miR-8516	chi_circ_000077	146	-26.56	146	-26.56	44743	20	1121	250
miR-8516	chi_circ_008016	150	-27.13	150	-27.13	52682	20	1122	824
miR-8516	chi_circ_000043	142	-23.8	142	-23.8	44709	20	1123	862
miR-8516	chi_circ_009711	144	-25.93	144	-25.93	54377	20	1123	436
miR-8516	chi_circ_009724	147	-17.25	147	-17.25	54390	20	1126	1028
miR-8516	chi_circ_005858	143	-22.19	143	-22.19	50524	20	1126	909
miR-8516	chi_circ_008517	298	-51.81	152	-26.24	53183	20	1127	351 472
miR-8516	chi_circ_005652	141	-19.26	141	-19.26	50318	20	1128	337
miR-8516	chi_circ_014535	154	-24.22	154	-24.22	59201	20	1128	946
miR-8516	chi_circ_008446	280	-39.64	140	-21.83	53112	20	1130	295 369
miR-8516	chi_circ_018801	144	-19.77	144	-19.77	63467	20	1132	540
miR-8516	chi_circ_020685	140	-21.04	140	-21.04	65351	20	1132	440
miR-8516	chi_circ_002481	445	-73.79	158	-25.45	47147	20	1132	728 500 176
miR-8516	chi_circ_008055	163	-28.85	163	-28.85	52721	20	1133	77
miR-8516	chi_circ_010070	144	-19.59	144	-19.59	54736	20	1134	967
miR-8516	chi_circ_016889	142	-18.67	142	-18.67	61555	20	1135	425
miR-8516	chi_circ_012991	147	-28.81	147	-28.81	57657	20	1136	1062
miR-8516	chi_circ_010345	148	-17.05	148	-17.05	55011	20	1142	463
miR-8516	chi_circ_008902	299	-39.37	157	-25.21	53568	20	1142	932 139
miR-8516	chi_circ_021250	140	-16.57	140	-16.57	65916	20	1143	1039
miR-8516	chi_circ_014819	308	-48.53	168	-28.73	59485	20	1143	213 230
miR-8516	chi_circ_003547	149	-18.21	149	-18.21	48213	20	1144	345
miR-8516	chi_circ_002951	146	-19.67	146	-19.67	47617	20	1144	156
miR-8516	chi_circ_016078	141	-26.02	141	-26.02	60744	20	1144	851
miR-8516	chi_circ_002672	297	-51.97	155	-33.17	47338	20	1144	587 931
miR-8516	chi_circ_006351	146	-18.71	146	-18.71	51017	20	1145	264
miR-8516	chi_circ_011823	282	-39.87	142	-21.68	56489	20	1145	505 62
miR-8516	chi_circ_003554	147	-23.62	147	-23.62	48220	20	1145	615
miR-8516	chi_circ_013103	281	-50.47	141	-25.43	57769	20	1146	865 564
miR-8516	chi_circ_020642	140	-20.6	140	-20.6	65308	20	1147	723
miR-8516	chi_circ_020511	143	-25.63	143	-25.63	65177	20	1147	864
miR-8516	chi_circ_021830	145	-18.72	145	-18.72	66496	20	1149	67
miR-8516	chi_circ_005932	141	-21.69	141	-21.69	50598	20	1149	42
miR-8516	chi_circ_012452	140	-21.75	140	-21.75	57118	20	1149	510
miR-8516	chi_circ_018339	151	-23.75	151	-23.75	63005	20	1150	966
miR-8516	chi_circ_016454	141	-33.75	141	-33.75	61120	20	1151	243
miR-8516	chi_circ_002297	143	-23.18	143	-23.18	46963	20	1152	804
miR-8516	chi_circ_015837	143	-19.65	143	-19.65	60503	20	1154	268
miR-8516	chi_circ_018689	143	-22.71	143	-22.71	63355	20	1154	1123
miR-8516	chi_circ_010830	168	-31.22	168	-31.22	55496	20	1155	723
miR-8516	chi_circ_016807	147	-25.17	147	-25.17	61473	20	1158	294
miR-8516	chi_circ_021937	147	-20.93	147	-20.93	66603	20	1160	1008
miR-8516	chi_circ_014545	154	-24.22	154	-24.22	59211	20	1161	269
miR-8516	chi_circ_000092	143	-24.31	143	-24.31	44758	20	1162	687
miR-8516	chi_circ_008128	291	-48.12	146	-24.98	52794	20	1162	855 783
miR-8516	chi_circ_006301	157	-28	157	-28	50967	20	1164	1060
miR-8516	chi_circ_005938	147	-22.6	147	-22.6	50604	20	1165	928
miR-8516	chi_circ_009988	142	-15.55	142	-15.55	54654	20	1166	108
miR-8516	chi_circ_007164	146	-23.67	146	-23.67	51830	20	1166	356
miR-8516	chi_circ_000132	145	-19.94	145	-19.94	44798	20	1167	127
miR-8516	chi_circ_003296	150	-24.22	150	-24.22	47962	20	1167	888
miR-8516	chi_circ_010053	147	-15.42	147	-15.42	54719	20	1168	607
miR-8516	chi_circ_020442	141	-16.15	141	-16.15	65108	20	1168	255
miR-8516	chi_circ_006315	284	-45.92	143	-23.4	50981	20	1168	461 413
miR-8516	chi_circ_016432	162	-25.88	162	-25.88	61098	20	1169	37
miR-8516	chi_circ_011722	140	-22.85	140	-22.85	56388	20	1170	521
miR-8516	chi_circ_003621	148	-19.6	148	-19.6	48287	20	1171	956
miR-8516	chi_circ_021237	145	-22.21	145	-22.21	65903	20	1171	174
miR-8516	chi_circ_009997	290	-55.14	148	-29.78	54663	20	1172	646 568
miR-8516	chi_circ_012653	150	-20.23	150	-20.23	57319	20	1173	617
miR-8516	chi_circ_003619	148	-19.6	148	-19.6	48285	20	1175	960
miR-8516	chi_circ_005976	150	-25.85	150	-25.85	50642	20	1176	117
miR-8516	chi_circ_012391	142	-17	142	-17	57057	20	1177	218
miR-8516	chi_circ_018207	141	-20.42	141	-20.42	62873	20	1177	1096
miR-8516	chi_circ_004635	154	-23.91	154	-23.91	49301	20	1177	580
miR-8516	chi_circ_005424	154	-21.52	154	-21.52	50090	20	1178	576
miR-8516	chi_circ_016035	145	-18	145	-18	60701	20	1179	161
miR-8516	chi_circ_019993	143	-23.65	143	-23.65	64659	20	1179	210
miR-8516	chi_circ_009586	145	-17.26	145	-17.26	54252	20	1180	811
miR-8516	chi_circ_013668	287	-42.66	146	-23.21	58334	20	1180	99 456
miR-8516	chi_circ_006240	289	-44.81	147	-23.36	50906	20	1181	111 484
miR-8516	chi_circ_009999	290	-55.14	148	-29.78	54665	20	1182	793 715
miR-8516	chi_circ_007389	142	-22.55	142	-22.55	52055	20	1183	258
miR-8516	chi_circ_006425	146	-19.83	146	-19.83	51091	20	1188	532
miR-8516	chi_circ_013264	144	-23.29	144	-23.29	57930	20	1189	711
miR-8516	chi_circ_004790	161	-24.36	161	-24.36	49456	20	1189	613
miR-8516	chi_circ_001952	147	-14.84	147	-14.84	46618	20	1190	787
miR-8516	chi_circ_016816	288	-41.27	148	-22.23	61482	20	1190	749 958
miR-8516	chi_circ_016222	140	-19.62	140	-19.62	60888	20	1191	662
miR-8516	chi_circ_015923	154	-24.71	154	-24.71	60589	20	1191	35
miR-8516	chi_circ_000660	142	-23.19	142	-23.19	45326	20	1193	59
miR-8516	chi_circ_001717	153	-28.49	153	-28.49	46383	20	1193	1094
miR-8516	chi_circ_015140	145	-17.86	145	-17.86	59806	20	1195	862
miR-8516	chi_circ_007971	141	-20.3	141	-20.3	52637	20	1195	1000
miR-8516	chi_circ_019285	152	-24.38	152	-24.38	63951	20	1200	466
miR-8516	chi_circ_013272	140	-24.72	140	-24.72	57938	20	1200	668
miR-8516	chi_circ_013156	149	-24.4	149	-24.4	57822	20	1201	70
miR-8516	chi_circ_003831	142	-20	142	-20	48497	20	1202	253
miR-8516	chi_circ_012232	287	-40.09	144	-20.66	56898	20	1203	486 199
miR-8516	chi_circ_008049	163	-28.85	163	-28.85	52715	20	1203	980
miR-8516	chi_circ_007161	146	-23.67	146	-23.67	51827	20	1205	522
miR-8516	chi_circ_005174	144	-22.94	144	-22.94	49840	20	1206	568
miR-8516	chi_circ_019609	140	-16.06	140	-16.06	64275	20	1208	237
miR-8516	chi_circ_013498	141	-18.11	141	-18.11	58164	20	1210	995
miR-8516	chi_circ_001752	141	-22.61	141	-22.61	46418	20	1210	719
miR-8516	chi_circ_019095	140	-23.21	140	-23.21	63761	20	1212	1048
miR-8516	chi_circ_016881	299	-49.14	154	-24.73	61547	20	1212	980 205
miR-8516	chi_circ_008375	144	-20.03	144	-20.03	53041	20	1217	984
miR-8516	chi_circ_021984	140	-17.24	140	-17.24	66650	20	1220	1
miR-8516	chi_circ_005581	141	-19.29	141	-19.29	50247	20	1221	67
miR-8516	chi_circ_010831	168	-31.22	168	-31.22	55497	20	1222	790
miR-8516	chi_circ_004135	140	-22.97	140	-22.97	48801	20	1224	581
miR-8516	chi_circ_013886	142	-24.67	142	-24.67	58552	20	1224	304
miR-8516	chi_circ_019881	141	-19.68	141	-19.68	64547	20	1225	416
miR-8516	chi_circ_011630	140	-15.48	140	-15.48	56296	20	1226	340
miR-8516	chi_circ_006076	152	-20.17	152	-20.17	50742	20	1226	581
miR-8516	chi_circ_008197	150	-21.97	150	-21.97	52863	20	1226	279
miR-8516	chi_circ_005459	146	-27.27	146	-27.27	50125	20	1226	406
miR-8516	chi_circ_015986	143	-23.43	143	-23.43	60652	20	1227	1144
miR-8516	chi_circ_016385	147	-24.21	147	-24.21	61051	20	1228	1203
miR-8516	chi_circ_017805	145	-17.52	145	-17.52	62471	20	1230	1059
miR-8516	chi_circ_011508	141	-20.67	141	-20.67	56174	20	1230	445
miR-8516	chi_circ_001332	150	-24.12	150	-24.12	45998	20	1230	952
miR-8516	chi_circ_017006	293	-46.62	148	-24.67	61672	20	1239	1169 280
miR-8516	chi_circ_000657	142	-23.19	142	-23.19	45323	20	1240	59
miR-8516	chi_circ_008066	148	-22.79	148	-22.79	52732	20	1242	240
miR-8516	chi_circ_009059	160	-22.7	160	-22.7	53725	20	1243	904
miR-8516	chi_circ_010206	313	-51.62	158	-29.43	54872	20	1245	929 874
miR-8516	chi_circ_020382	140	-30.71	140	-30.71	65048	20	1245	1214
miR-8516	chi_circ_008310	154	-22.19	154	-22.19	52976	20	1246	523
miR-8516	chi_circ_012704	148	-28.15	148	-28.15	57370	20	1250	1211
miR-8516	chi_circ_014769	142	-22.95	142	-22.95	59435	20	1251	569
miR-8516	chi_circ_019139	148	-21.68	148	-21.68	63805	20	1252	934
miR-8516	chi_circ_019991	143	-23.65	143	-23.65	64657	20	1252	1030
miR-8516	chi_circ_006129	151	-24.05	151	-24.05	50795	20	1254	480
miR-8516	chi_circ_009834	147	-22.08	147	-22.08	54500	20	1255	787
miR-8516	chi_circ_012475	284	-42.82	144	-23.72	57141	20	1256	334 836
miR-8516	chi_circ_014372	142	-25.3	142	-25.3	59038	20	1258	839
miR-8516	chi_circ_004596	151	-25.63	151	-25.63	49262	20	1258	517
miR-8516	chi_circ_009830	147	-22.08	147	-22.08	54496	20	1259	649
miR-8516	chi_circ_009195	287	-46.03	145	-23.89	53861	20	1259	735 462
miR-8516	chi_circ_006489	150	-24.37	150	-24.37	51155	20	1260	593
miR-8516	chi_circ_000754	174	-29.49	174	-29.49	45420	20	1260	167
miR-8516	chi_circ_004487	148	-19.17	148	-19.17	49153	20	1262	77
miR-8516	chi_circ_008519	298	-51.81	152	-26.24	53185	20	1263	745 866
miR-8516	chi_circ_006201	303	-53.8	160	-28.94	50867	20	1263	349 1203
miR-8516	chi_circ_008447	280	-39.64	140	-21.83	53113	20	1264	429 503
miR-8516	chi_circ_014186	148	-28.53	148	-28.53	58852	20	1264	850
miR-8516	chi_circ_006865	144	-25.72	144	-25.72	51531	20	1269	878
miR-8516	chi_circ_009211	148	-19.65	148	-19.65	53877	20	1274	468
miR-8516	chi_circ_019016	141	-22.17	141	-22.17	63682	20	1275	827
miR-8516	chi_circ_019847	151	-24.95	151	-24.95	64513	20	1275	537
miR-8516	chi_circ_000041	142	-23.8	142	-23.8	44707	20	1276	862
miR-8516	chi_circ_004768	145	-20.28	145	-20.28	49434	20	1277	312
miR-8516	chi_circ_010910	145	-15.91	145	-15.91	55576	20	1278	905
miR-8516	chi_circ_018203	141	-20.42	141	-20.42	62869	20	1279	660
miR-8516	chi_circ_019604	140	-16.06	140	-16.06	64270	20	1280	650
miR-8516	chi_circ_010260	143	-22.87	143	-22.87	54926	20	1280	594
miR-8516	chi_circ_013666	287	-42.66	146	-23.21	58332	20	1280	99 456
miR-8516	chi_circ_013075	147	-22.02	147	-22.02	57741	20	1282	502
miR-8516	chi_circ_005939	147	-22.6	147	-22.6	50605	20	1283	1046
miR-8516	chi_circ_013270	285	-48.06	145	-24.72	57936	20	1285	193 753
miR-8516	chi_circ_008050	163	-28.85	163	-28.85	52716	20	1286	980
miR-8516	chi_circ_022241	302	-54.1	156	-29.24	66907	20	1286	415 208
miR-8516	chi_circ_007390	142	-22.55	142	-22.55	52056	20	1287	258
miR-8516	chi_circ_000908	302	-42.62	154	-22.9	45574	20	1287	1149 803
miR-8516	chi_circ_019409	152	-23.56	152	-23.56	64075	20	1288	302
miR-8516	chi_circ_005787	142	-22.03	142	-22.03	50453	20	1292	1193
miR-8516	chi_circ_004914	280	-39.57	140	-21.46	49580	20	1293	31 534
miR-8516	chi_circ_018933	140	-24.63	140	-24.63	63599	20	1293	1198
miR-8516	chi_circ_013493	148	-29.51	148	-29.51	58159	20	1293	429
miR-8516	chi_circ_020287	145	-20.47	145	-20.47	64953	20	1294	812
miR-8516	chi_circ_006743	150	-24.37	150	-24.37	51409	20	1295	272
miR-8516	chi_circ_005842	145	-20.73	145	-20.73	50508	20	1299	224
miR-8516	chi_circ_011211	154	-21.2	154	-21.2	55877	20	1303	33
miR-8516	chi_circ_010761	162	-26.65	162	-26.65	55427	20	1303	802
miR-8516	chi_circ_001753	141	-22.61	141	-22.61	46419	20	1307	719
miR-8516	chi_circ_009057	160	-22.7	160	-22.7	53723	20	1309	1088
miR-8516	chi_circ_004264	299	-55.89	154	-32	48930	20	1313	1186 306
miR-8516	chi_circ_018168	144	-23.45	144	-23.45	62834	20	1314	908
miR-8516	chi_circ_016453	141	-33.75	141	-33.75	61119	20	1315	243
miR-8516	chi_circ_012797	163	-24.05	163	-24.05	57463	20	1317	52
miR-8516	chi_circ_009998	290	-55.14	148	-29.78	54664	20	1319	793 715
miR-8516	chi_circ_008320	453	-65.26	160	-25.92	52986	20	1326	747 354 163
miR-8516	chi_circ_006833	287	-49.77	146	-30.11	51499	20	1328	634 952
miR-8516	chi_circ_013548	142	-21.04	142	-21.04	58214	20	1330	1296
miR-8516	chi_circ_010907	144	-19.9	144	-19.9	55573	20	1331	1122
miR-8516	chi_circ_011473	141	-17.68	141	-17.68	56139	20	1332	981
miR-8516	chi_circ_015569	151	-25.44	151	-25.44	60235	20	1337	602
miR-8516	chi_circ_006268	140	-14.72	140	-14.72	50934	20	1338	1266
miR-8516	chi_circ_021042	140	-17.71	140	-17.71	65708	20	1338	741
miR-8516	chi_circ_004729	306	-53.16	157	-27.88	49395	20	1341	847 908
miR-8516	chi_circ_005859	143	-22.19	143	-22.19	50525	20	1343	909
miR-8516	chi_circ_018918	140	-24.6	140	-24.6	63584	20	1343	1018
miR-8516	chi_circ_011723	140	-22.85	140	-22.85	56389	20	1344	521
miR-8516	chi_circ_020985	141	-18.77	141	-18.77	65651	20	1346	637
miR-8516	chi_circ_017001	141	-17.94	141	-17.94	61667	20	1348	602
miR-8516	chi_circ_000331	145	-20.03	145	-20.03	44997	20	1349	986
miR-8516	chi_circ_014210	143	-22.13	143	-22.13	58876	20	1349	553
miR-8516	chi_circ_013665	287	-42.66	146	-23.21	58331	20	1351	99 456
miR-8516	chi_circ_012916	163	-31.79	163	-31.79	57582	20	1352	830
miR-8516	chi_circ_011706	142	-20.62	142	-20.62	56372	20	1353	1293
miR-8516	chi_circ_019983	149	-22.12	149	-22.12	64649	20	1356	731
miR-8516	chi_circ_016779	150	-23.87	150	-23.87	61445	20	1356	363
miR-8516	chi_circ_001359	148	-21.81	148	-21.81	46025	20	1358	1204
miR-8516	chi_circ_005986	146	-21.92	146	-21.92	50652	20	1358	1179
miR-8516	chi_circ_010944	159	-31.28	159	-31.28	55610	20	1358	1099
miR-8516	chi_circ_009585	145	-17.26	145	-17.26	54251	20	1359	990
miR-8516	chi_circ_008240	145	-20.89	145	-20.89	52906	20	1359	24
miR-8516	chi_circ_019408	152	-23.56	152	-23.56	64074	20	1361	302
miR-8516	chi_circ_021236	145	-22.21	145	-22.21	65902	20	1362	174
miR-8516	chi_circ_014108	147	-25.92	147	-25.92	58774	20	1365	490
miR-8516	chi_circ_019094	140	-23.21	140	-23.21	63760	20	1366	1202
miR-8516	chi_circ_012417	158	-24.45	158	-24.45	57083	20	1366	1148
miR-8516	chi_circ_021472	152	-32.05	152	-32.05	66138	20	1366	728
miR-8516	chi_circ_018960	145	-19.29	145	-19.29	63626	20	1367	161
miR-8516	chi_circ_002783	141	-18.33	141	-18.33	47449	20	1372	920
miR-8516	chi_circ_021371	149	-18.89	149	-18.89	66037	20	1375	615
miR-8516	chi_circ_007098	291	-42.1	146	-24.1	51764	20	1375	240 192
miR-8516	chi_circ_012450	140	-21.75	140	-21.75	57116	20	1377	738
miR-8516	chi_circ_000310	148	-19.68	148	-19.68	44976	20	1378	677
miR-8516	chi_circ_009772	280	-42.75	140	-24.29	54438	20	1380	240 760
miR-8516	chi_circ_002000	141	-15.96	141	-15.96	46666	20	1382	565
miR-8516	chi_circ_008617	140	-18.14	140	-18.14	53283	20	1383	76
miR-8516	chi_circ_017129	143	-23.5	143	-23.5	61795	20	1384	65
miR-8516	chi_circ_002894	146	-24.56	146	-24.56	47560	20	1384	1337
miR-8516	chi_circ_004597	151	-25.63	151	-25.63	49263	20	1384	517
miR-8516	chi_circ_001951	147	-14.84	147	-14.84	46617	20	1385	787
miR-8516	chi_circ_016462	147	-26.4	147	-26.4	61128	20	1385	777
miR-8516	chi_circ_007909	145	-22.49	145	-22.49	52575	20	1386	245
miR-8516	chi_circ_010324	153	-23.37	153	-23.37	54990	20	1387	1011
miR-8516	chi_circ_017806	145	-17.52	145	-17.52	62472	20	1391	1059
miR-8516	chi_circ_019607	140	-16.06	140	-16.06	64273	20	1395	424
miR-8516	chi_circ_007053	145	-19.15	145	-19.15	51719	20	1395	1197
miR-8516	chi_circ_017471	152	-19.73	152	-19.73	62137	20	1396	339
miR-8516	chi_circ_000909	302	-42.62	154	-22.9	45575	20	1396	1258 912
miR-8516	chi_circ_005196	144	-16.94	144	-16.94	49862	20	1398	93
miR-8516	chi_circ_003109	292	-46.58	148	-26.38	47775	20	1398	1138 1268
miR-8516	chi_circ_012669	143	-15.47	143	-15.47	57335	20	1400	577
miR-8516	chi_circ_017044	140	-18.97	140	-18.97	61710	20	1400	580
miR-8516	chi_circ_008929	140	-14.22	140	-14.22	53595	20	1401	746
miR-8516	chi_circ_002349	142	-19.51	142	-19.51	47015	20	1401	1054
miR-8516	chi_circ_011509	141	-20.67	141	-20.67	56175	20	1404	619
miR-8516	chi_circ_021511	147	-19.26	147	-19.26	66177	20	1405	405
miR-8516	chi_circ_007208	144	-26.98	144	-26.98	51874	20	1407	538
miR-8516	chi_circ_010278	141	-19.76	141	-19.76	54944	20	1409	180
miR-8516	chi_circ_001715	153	-28.49	153	-28.49	46381	20	1409	1310
miR-8516	chi_circ_007068	143	-23.32	143	-23.32	51734	20	1410	91
miR-8516	chi_circ_002064	145	-26.32	145	-26.32	46730	20	1410	1387
miR-8516	chi_circ_019503	141	-18.36	141	-18.36	64169	20	1412	886
miR-8516	chi_circ_021796	282	-36.46	141	-19.15	66462	20	1412	727 1033
miR-8516	chi_circ_004673	147	-25.13	147	-25.13	49339	20	1412	269
miR-8516	chi_circ_014371	142	-25.3	142	-25.3	59037	20	1412	993
miR-8516	chi_circ_019407	152	-23.56	152	-23.56	64073	20	1415	302
miR-8516	chi_circ_004997	140	-30.87	140	-30.87	49663	20	1416	1343
miR-8516	chi_circ_006393	150	-18.81	150	-18.81	51059	20	1418	868
miR-8516	chi_circ_008926	140	-14.22	140	-14.22	53592	20	1419	146
miR-8516	chi_circ_009848	151	-19.66	151	-19.66	54514	20	1419	1064
miR-8516	chi_circ_012018	155	-22.95	155	-22.95	56684	20	1419	1271
miR-8516	chi_circ_011653	142	-18.39	142	-18.39	56319	20	1424	733
miR-8516	chi_circ_022116	150	-24.16	150	-24.16	66782	20	1424	842
miR-8516	chi_circ_019250	146	-27.12	146	-27.12	63916	20	1424	1
miR-8516	chi_circ_012472	284	-42.82	144	-23.72	57138	20	1426	334 836
miR-8516	chi_circ_001270	140	-17.74	140	-17.74	45936	20	1429	527
miR-8516	chi_circ_003871	142	-21.8	142	-21.8	48537	20	1429	228
miR-8516	chi_circ_004864	283	-36.41	142	-18.29	49530	20	1432	713 1132
miR-8516	chi_circ_020294	142	-26.54	142	-26.54	64960	20	1432	624
miR-8516	chi_circ_014750	145	-27.94	145	-27.94	59416	20	1437	780
[truncated: 1,612 more rows]
